# Supplementary material for: Complex chromosomal rearrangements by single catastrophic pathogenesis in NUT midline carcinoma
Source: Ann Oncol. 2017 Feb 14;28(4):890–7. doi: 10.1093/annonc/mdw686 (PMC5378225; doi:10.1093/annonc/mdw686)
Supplement: Supplementary Data [file mdw686_supp.zip]

Archive with 10 entries (9 files):
- mdw686-suppl_data/
- mdw686-suppl_data/Supplementary Text.docx
- mdw686-suppl_data/Supplementary_Figure1.tif
- mdw686-suppl_data/Supplementary_Figure2.tif
- mdw686-suppl_data/Supplementary_Figure3.tif
- mdw686-suppl_data/Supplementary_Figure4.tif
- mdw686-suppl_data/Supplementary_Figure5.tif
- mdw686-suppl_data/Supplementary_Figure6.tif
- mdw686-suppl_data/Supplementary_Tables.xlsx
- mdw686-suppl_data/Thumbs.db
