# Supplementary material for: Complex chromosomal rearrangements by single catastrophic pathogenesis in NUT midline carcinoma
Source: Ann Oncol. 2017 Feb 14;28(4):890–7. doi: 10.1093/annonc/mdw686 (PMC5378225; doi:10.1093/annonc/mdw686)
Supplement: Supplementary Data [file mdw686_supp.zip › mdw686-suppl_data/Supplementary_Tables.xlsx]

## Sheet: Supplementary_Table_1
BAC_clone	Band	Gene	Start_(hg19)	End_(hg19)
RP11-122P18	15q14	NUT	34543032	34703607
RP11-344G21	15q14	NUT	34598602	34812082
RP11-349K21	9q34.2	BRD3	136825036	136994603
RP11-204P23	9q34.2	BRD3	136788485	136944326
RP11-81N19	9q33.3-9q34.11	−	130111021	130300200
RP11-89B23	9q34.2	−	135911023	136070561
RP11-153P4	9q34.2	−	136541741	136720872

## Sheet: Supplementary_Table_2
Chromosome_1	Position_1	Chromosome_2	Position_2	Event_type	Size	Tumor
1	38505807	1	38875947	<INV>	370140	NMC1
1	38505809	1	38887172	<DUP>	381363	NMC1
1	38507588	1	38891006	<INV>	383418	NMC1
1	74143708	1	74148101	<INV>	4393	NMC1
1	74143843	1	74144660	<INV>	817	NMC1
1	108518355	1	108519649	<DEL>	1294	NMC1
1	159013554	1	159017594	<DUP>	4040	NMC1
1	159017594	1	159017711	<DEL>	117	NMC1
1	186647797	1	186812892	<DEL>	165095	NMC1
2	306852	2	309034	<DEL>	2182	NMC1
2	12940209	2	12941914	<DEL>	1705	NMC1
2	12942166	2	12945942	<DEL>	3776	NMC1
2	45537535	2	45537987	<DUP>	452	NMC1
4	65596794	4	65608025	<INV>	11231	NMC1
5	140563920	5	140573843	<DUP>	9923	NMC1
6	9024575	6	9290919	<INV>	266344	NMC1
6	13191129	4	46285181	<TRA>	NA	NMC1
6	13191444	4	46285168	<TRA>	NA	NMC1
7	25216061	7	25216169	<DEL>	108	NMC1
7	66720586	7	72024449	<INV>	5303863	NMC1
8	73783525	1	196887788	<TRA>	NA	NMC1
8	73784195	8	73784802	<INV>	607	NMC1
8	73784211	1	196887805	<TRA>	NA	NMC1
8	73793832	8	73793936	<DEL>	104	NMC1
8	73794026	3	78681887	<TRA>	NA	NMC1
9	28782667	6	13191212	<TRA>	NA	NMC1
12	1511117	12	1547951	<INV>	36834	NMC1
12	52844316	12	52885399	<DUP>	41083	NMC1
12	107554450	12	107555243	<DEL>	793	NMC1
14	33592217	14	33688291	<DUP>	96074	NMC1
14	40509376	2	192705873	<TRA>	NA	NMC1
15	34629525	15	63146499	<DEL>	28516974	NMC1
15	34629526	15	66509206	<INV>	31879680	NMC1
15	66509196	1	38876022	<TRA>	NA	NMC1
18	14053234	3	101285092	<TRA>	NA	NMC1
18	14053236	3	101283613	<TRA>	NA	NMC1
18	33956150	18	34083532	<DEL>	127382	NMC1
18	60986136	18	61002695	<DUP>	16559	NMC1
19	15358987	15	63146483	<TRA>	NA	NMC1
19	15359244	15	66540624	<TRA>	NA	NMC1
19	23818585	19	23818730	<INV>	145	NMC1
21	16590970	21	33637946	<INV>	17046976	NMC1
21	39504260	1	38891003	<TRA>	NA	NMC1
21	39504343	15	66540649	<TRA>	NA	NMC1
21	39505943	1	38887186	<TRA>	NA	NMC1
21	39505956	1	38507588	<TRA>	NA	NMC1
X	9377399	X	9378427	<DEL>	1028	NMC1
X	47678939	X	47679427	<DEL>	488	NMC1
Y	7588542	3	16410230	<TRA>	NA	NMC1
1	190160861	1	190160908	<DEL>	47	NMC2
1	196760588	1	196885432	<DEL>	124844	NMC2
1	197723299	1	197723385	<DEL>	86	NMC2
1	239199939	1	239876029	<DUP>	676090	NMC2
1	248602823	1	248815782	<INV>	212959	NMC2
2	58717592	2	58717638	<DEL>	46	NMC2
2	142214561	2	143034668	<DEL>	820107	NMC2
3	432721	3	1231118	<INV>	798397	NMC2
3	49986003	1	239226575	<TRA>	NA	NMC2
3	114318682	3	114318768	<DEL>	86	NMC2
5	52468125	1	31249250	<TRA>	NA	NMC2
6	29851062	6	29906025	<DEL>	54963	NMC2
6	70775945	6	70795150	<DEL>	19205	NMC2
7	5171872	7	5873318	<INV>	701446	NMC2
7	5947449	7	6856571	<INV>	909122	NMC2
9	106171946	9	106171992	<DEL>	46	NMC2
9	129119331	9	136344516	<INV>	7225185	NMC2
9	136344493	3	57706351	<TRA>	NA	NMC2
9	136899842	3	57706407	<TRA>	NA	NMC2
11	3602143	8	12522801	<TRA>	NA	NMC2
11	39616809	11	39617043	<INV>	234	NMC2
13	106220758	9	111565926	<TRA>	NA	NMC2
13	106220758	9	111566739	<TRA>	NA	NMC2
14	37586647	14	37871038	<DEL>	284391	NMC2
14	38028975	14	38307443	<DEL>	278468	NMC2
14	106712968	14	107011393	<DEL>	298425	NMC2
15	34646142	9	136899857	<TRA>	NA	NMC2
15	34658242	9	129119324	<TRA>	NA	NMC2
19	1269061	19	1269221	<DEL>	160	NMC2
20	49979667	20	50251838	<DEL>	272171	NMC2
21	15243842	21	15273000	<DUP>	29158	NMC2
22	41441511	22	41448490	<INV>	6979	NMC2
22	41441706	22	41448492	<INV>	6786	NMC2

## Sheet: Supplementary_Table_3
Chromosome	Position	Absolute_copy_number_NMC1	Absolute_copy_number_NMC2
1	1	2.18072	2.02106
1	100001	2.0472	2.07072
1	200001	2.07872	2.05339
1	300001	2.01609	2.28693
1	400001	2.11747	2.15397
1	500001	2.33948	3.24827
1	600001	2.02541	2.19319
1	700001	2.06438	2.2647
1	800001	1.97154	1.93696
1	900001	1.90189	1.8189
1	1000001	1.92532	1.83218
1	1100001	1.97525	1.81304
1	1200001	1.8836	1.76639
1	1300001	1.92081	1.92146
1	1400001	1.90083	1.92591
1	1500001	1.94621	1.96385
1	1600001	1.90675	1.94347
1	1700001	1.94742	2.1303
1	1800001	1.92633	1.92239
1	1900001	1.93126	1.87955
1	2000001	1.91475	1.90491
1	2100001	1.9352	1.89026
1	2200001	2.0022	1.79516
1	2300001	1.91315	1.79781
1	2400001	1.92642	1.73769
1	2500001	1.93525	1.79838
1	2600001	1.98043	1.49371
1	2700001	1.9587	1.83705
1	2800001	1.91523	1.82232
1	2900001	1.92404	1.82928
1	3000001	1.92946	1.74826
1	3100001	1.92762	1.88948
1	3200001	1.92064	1.85964
1	3300001	1.92447	1.83743
1	3400001	1.90778	1.75361
1	3500001	1.91821	1.84275
1	3600001	1.89954	1.83258
1	3700001	1.95449	2.0202
1	3800001	1.88476	1.96754
1	3900001	1.66699	1.99202
1	4000001	1.94228	2.02531
1	4100001	1.96693	1.93317
1	4200001	1.9395	2.06093
1	4300001	1.98374	2.07032
1	4400001	2.01071	2.02103
1	4500001	1.95188	1.96384
1	4600001	1.94746	1.9959
1	4700001	1.8902	1.90266
1	4800001	1.96831	2.05402
1	4900001	1.97094	2.0612
1	5000001	1.9374	2.05844
1	5100001	1.98239	2.16637
1	5200001	1.95311	2.03782
1	5300001	1.92276	2.01315
1	5400001	1.93247	1.99653
1	5500001	1.97676	2.00395
1	5600001	1.99885	2.12078
1	5700001	1.97004	1.95329
1	5800001	2.04688	1.99878
1	5900001	1.94805	1.94339
1	6000001	1.90822	1.9983
1	6100001	1.94311	1.89792
1	6200001	2.00052	1.95723
1	6300001	1.94542	1.91123
1	6400001	1.93352	1.95599
1	6500001	1.91419	1.87749
1	6600001	1.90779	1.98368
1	6700001	1.99733	2.07532
1	6800001	1.99702	2.15148
1	6900001	1.99425	2.10155
1	7000001	1.94798	2.01502
1	7100001	2.01868	2.02199
1	7200001	2.07814	2.11054
1	7300001	2.02932	2.03231
1	7400001	1.95608	2.0012
1	7500001	1.91403	1.86994
1	7600001	1.94995	1.92786
1	7700001	1.92677	1.96492
1	7800001	2.03688	2.22079
1	7900001	2.05313	2.03692
1	8000001	2.02931	2.07905
1	8100001	2.01127	2.05305
1	8200001	1.94095	2.02319
1	8300001	2.00382	2.01071
1	8400001	2.00005	2.01059
1	8500001	2.05958	2.17902
1	8600001	2.03037	2.25754
1	8700001	2.04535	2.13774
1	8800001	1.9944	2.16238
1	8900001	2.00982	2.07636
1	9000001	1.99089	1.92008
1	9100001	1.93742	1.9599
1	9200001	1.96997	1.95084
1	9300001	2.00561	1.98374
1	9400001	1.96477	1.92433
1	9500001	1.96444	2.01855
1	9600001	1.98136	1.94801
1	9700001	1.94715	1.95824
1	9800001	2.02547	2.01221
1	9900001	1.99744	2.02149
1	10000001	1.98328	2.0255
1	10100001	2.03852	2.11505
1	10200001	2.01241	2.08346
1	10300001	2.04928	2.18395
1	10400001	1.98425	2.10862
1	10500001	1.93876	2.16671
1	10600001	2.02097	2.12925
1	10700001	1.96777	1.91326
1	10800001	1.96312	2.06239
1	10900001	1.96446	2.01225
1	11000001	1.99423	2.06675
1	11100001	1.96909	2.05374
1	11200001	2.00292	2.15829
1	11300001	1.97794	2.03672
1	11400001	1.95689	1.98019
1	11500001	1.96273	1.97735
1	11600001	2.0125	2.0055
1	11700001	1.93864	1.91006
1	11800001	1.96454	1.98908
1	11900001	1.93558	1.96971
1	12000001	1.94758	2.02787
1	12100001	2.00018	1.98282
1	12200001	1.91675	1.97447
1	12300001	2.06585	2.16834
1	12400001	2.05267	2.11521
1	12500001	2.03497	1.99691
1	12600001	1.91868	1.94396
1	12700001	1.97385	2.11747
1	12800001	1.97006	2.04906
1	12900001	1.99702	1.96618
1	13000001	2.03218	1.97645
1	13100001	2.00226	1.9014
1	13200001	2.06698	1.81346
1	13300001	1.98006	1.9166
1	13400001	1.92901	1.86217
1	13500001	2.03361	1.87476
1	13600001	1.89558	1.8313
1	13700001	1.97514	1.91145
1	13800001	1.98013	2.00289
1	13900001	1.93186	2.00655
1	14000001	2.0136	2.13994
1	14100001	1.99333	2.04347
1	14200001	1.97858	2.13639
1	14300001	2.04367	2.1107
1	14400001	1.97942	2.07978
1	14500001	1.95488	2.14841
1	14600001	1.96443	2.13471
1	14700001	1.97629	2.08592
1	14800001	1.98355	2.05324
1	14900001	1.98345	2.0591
1	15000001	2.01233	2.04087
1	15100001	2.0145	1.99633
1	15200001	1.93969	1.95902
1	15300001	1.97012	1.93319
1	15400001	1.94312	2.0269
1	15500001	1.98626	2.08092
1	15600001	1.97236	2.07515
1	15700001	1.96672	2.04044
1	15800001	1.96433	2.17259
1	15900001	1.93601	2.13377
1	16000001	1.9645	2.01861
1	16100001	1.96268	1.95989
1	16200001	2.00886	2.08726
1	16300001	1.91546	1.914
1	16400001	1.96805	1.95731
1	16500001	1.9644	2.03674
1	16600001	2.00651	2.08757
1	16700001	1.95625	2.0452
1	16800001	1.96463	2.09881
1	16900001	1.97976	2.03483
1	17000001	1.93598	1.9959
1	17100001	2.01666	2.1379
1	17200001	1.94427	1.9834
1	17300001	1.94523	2.08832
1	17400001	1.9848	2.00229
1	17500001	2.00948	2.02219
1	17600001	2.0198	2.03031
1	17700001	1.89168	1.99577
1	17800001	1.98122	1.99404
1	17900001	1.93881	1.94924
1	18000001	1.94881	1.95448
1	18100001	1.95978	2.02422
1	18200001	1.96352	2.04159
1	18300001	1.99205	1.99522
1	18400001	1.96247	2.03654
1	18500001	1.96616	1.96369
1	18600001	1.95569	2.01389
1	18700001	1.93663	2.05704
1	18800001	1.95395	2.06376
1	18900001	1.96306	1.94906
1	19000001	1.9515	1.94339
1	19100001	1.96724	2.03264
1	19200001	1.91918	2.04987
1	19300001	1.92891	2.0012
1	19400001	1.95703	2.14277
1	19500001	1.97343	2.08333
1	19600001	1.92006	2.03135
1	19700001	1.95756	1.9967
1	19800001	2.01863	2.05148
1	19900001	1.94978	2.02231
1	20000001	2.0291	2.08386
1	20100001	1.99638	2.05218
1	20200001	2.00139	2.13075
1	20300001	2.03462	2.14559
1	20400001	2.01385	2.00264
1	20500001	1.98872	2.12212
1	20600001	1.97581	1.97433
1	20700001	1.99037	2.05149
1	20800001	1.96027	2.01915
1	20900001	1.99279	2.00037
1	21000001	1.94718	2.0407
1	21100001	2.04402	2.16227
1	21200001	2.0209	2.22297
1	21300001	2.07413	2.21607
1	21400001	2.07076	2.10966
1	21500001	1.91426	2.02253
1	21600001	1.98274	1.94189
1	21700001	1.98331	2.03293
1	21800001	1.94569	1.97988
1	21900001	1.99423	1.89187
1	22000001	2.03526	2.22014
1	22100001	1.96486	1.93583
1	22200001	1.95695	1.94034
1	22300001	1.97131	2.04548
1	22400001	1.95813	2.03681
1	22500001	1.95035	1.94085
1	22600001	2.06767	2.03665
1	22700001	1.948	2.08412
1	22800001	2.05679	2.07156
1	22900001	1.9792	1.91836
1	23000001	2.02194	2.03964
1	23100001	1.9974	2.00036
1	23200001	1.98764	2.01359
1	23300001	1.97611	2.19544
1	23400001	2.0596	2.10366
1	23500001	1.9889	2.03701
1	23600001	2.01718	2.13741
1	23700001	1.99773	2.07156
1	23800001	1.94244	2.02064
1	23900001	1.97876	2.11149
1	24000001	2.02426	2.04644
1	24100001	1.9915	2.07824
1	24200001	1.98042	2.05274
1	24300001	1.94612	1.95851
1	24400001	2.00251	2.02504
1	24500001	2.0143	2.09776
1	24600001	2.03329	2.01597
1	24700001	2.03552	2.16238
1	24800001	2.0269	2.08833
1	24900001	1.96745	2.11735
1	25000001	1.98354	2.04714
1	25100001	2.01373	2.11975
1	25200001	1.93889	1.93289
1	25300001	2.01183	1.9423
1	25400001	2.01293	2.03852
1	25500001	1.98032	2.07077
1	25600001	1.9805	2.04502
1	25700001	2.03227	2.11868
1	25800001	1.95627	2.00538
1	25900001	2.01849	2.05206
1	26000001	2.01009	2.03789
1	26100001	2.05083	2.0088
1	26200001	1.96986	2.04891
1	26300001	1.9661	2.12621
1	26400001	2.025	2.12907
1	26500001	2.02819	2.06636
1	26600001	1.93514	1.94929
1	26700001	2.00687	2.09479
1	26800001	1.98891	2.00451
1	26900001	2.01728	2.04403
1	27000001	2.02307	2.16668
1	27100001	1.94905	2.03429
1	27200001	1.97785	2.15362
1	27300001	1.96428	1.96674
1	27400001	1.93437	2.06855
1	27500001	2.03634	2.09732
1	27600001	2.03135	2.02955
1	27700001	1.98123	2.1274
1	27800001	1.97013	1.98645
1	27900001	1.95273	1.96452
1	28000001	1.96866	2.12045
1	28100001	2.03909	2.13924
1	28200001	1.97548	2.0206
1	28300001	2.07099	2.16399
1	28400001	2.04446	2.10392
1	28500001	1.9871	2.06715
1	28600001	1.99058	2.0621
1	28700001	2.00925	2.1396
1	28800001	1.93167	2.06633
1	28900001	1.96988	2.00599
1	29000001	1.9441	2.13484
1	29100001	1.95717	2.02107
1	29200001	2.06188	2.08501
1	29300001	2.02245	2.16314
1	29400001	2.00377	2.04947
1	29500001	1.91253	2.05638
1	29600001	2.026	2.02792
1	29700001	2.04903	2.05357
1	29800001	1.99663	2.02761
1	30000001	1.99281	2.06719
1	30100001	2.01404	1.98667
1	30200001	2.00991	2.07444
1	30300001	1.99908	1.96043
1	30400001	2.02791	2.06141
1	30500001	2.01256	2.00476
1	30600001	1.99015	2.11209
1	30700001	1.99037	2.05156
1	30800001	2.01587	2.00959
1	30900001	1.9879	2.13688
1	31000001	2.00875	2.15278
1	31100001	1.96439	2.00653
1	31200001	1.98604	2.05104
1	31300001	1.99627	2.05898
1	31400001	1.97046	2.20597
1	31500001	1.95842	2.04748
1	31600001	1.97208	1.97546
1	31700001	2.00533	2.11743
1	31800001	1.99311	2.0374
1	31900001	2.04004	2.10014
1	32000001	1.97368	2.07969
1	32100001	1.99295	1.98085
1	32200001	1.9893	1.99889
1	32300001	2.0159	2.11723
1	32400001	1.9599	2.11665
1	32500001	1.98299	2.12692
1	32600001	1.93059	2.11464
1	32700001	1.95763	2.02048
1	32800001	1.96768	1.97126
1	32900001	1.98122	2.06938
1	33000001	1.99345	2.12828
1	33100001	1.9833	1.95795
1	33200001	2.02147	2.02045
1	33300001	2.00861	2.01783
1	33400001	1.97168	2.08266
1	33500001	1.99128	2.09502
1	33600001	1.99003	2.14153
1	33700001	1.9893	1.99756
1	33800001	2.04978	2.08993
1	33900001	2.02536	2.14056
1	34000001	1.96037	2.05955
1	34100001	1.95781	2.07995
1	34200001	2.02227	2.08125
1	34300001	1.94352	2.00504
1	34400001	2.01478	2.03819
1	34500001	2.01759	2.09045
1	34600001	1.93109	1.95686
1	34700001	1.97956	2.1182
1	34800001	1.95579	2.09619
1	34900001	1.97304	2.12545
1	35000001	2.01867	2.09729
1	35100001	2.00168	2.09733
1	35200001	1.92987	2.0549
1	35300001	1.98069	2.02438
1	35400001	2.03805	2.11883
1	35500001	2.02695	2.00371
1	35600001	2.0186	2.03128
1	35700001	2.02252	2.10222
1	35800001	2.03728	2.13773
1	35900001	1.97539	2.12698
1	36000001	1.94846	2.10156
1	36100001	2.05387	1.99498
1	36200001	2.00787	2.12472
1	36300001	1.98126	2.20781
1	36400001	2.04316	2.22445
1	36500001	1.98027	2.05929
1	36600001	1.98617	2.07818
1	36700001	2.01975	2.11959
1	36800001	1.91587	2.04364
1	36900001	1.94982	2.10077
1	37000001	1.99937	2.07658
1	37100001	2.02234	2.03061
1	37200001	2.00535	2.01408
1	37300001	2.03921	2.05567
1	37400001	1.94838	1.97194
1	37500001	1.98626	2.03771
1	37600001	2.06225	2.14506
1	37700001	1.99859	1.95707
1	37800001	1.99037	2.10185
1	37900001	1.95853	2.03083
1	38000001	1.94555	2.01186
1	38100001	1.93733	2.03129
1	38200001	1.97994	2.05599
1	38300001	2.02985	2.07401
1	38400001	1.95316	2.03874
1	38500001	1.93668	1.96979
1	38600001	1.98277	2.09129
1	38700001	2.03565	2.10026
1	38800001	1.98044	2.12705
1	38900001	2.05748	2.08577
1	39000001	1.99535	2.13088
1	39100001	2.03485	2.10251
1	39200001	1.95898	2.03063
1	39300001	2.01582	2.06141
1	39400001	1.97115	2.01594
1	39500001	1.98742	2.01
1	39600001	2.01574	2.08316
1	39700001	2.00929	2.14824
1	39800001	1.97617	2.12606
1	39900001	1.94678	2.03574
1	40000001	1.98769	2.08011
1	40100001	1.98399	2.02583
1	40200001	1.95349	1.97921
1	40300001	2.00634	2.04191
1	40400001	1.99296	2.03089
1	40500001	2.01801	2.0723
1	40600001	2.01912	2.16119
1	40700001	1.98131	2.02281
1	40800001	2.04994	2.09198
1	40900001	2.02242	2.14817
1	41000001	1.98818	2.07665
1	41100001	2.01965	2.06606
1	41200001	1.98333	1.99286
1	41300001	1.95341	2.0638
1	41400001	1.92263	2.11105
1	41500001	2.08614	2.2858
1	41600001	2.01523	2.36411
1	41700001	1.99328	2.088
1	41800001	1.98698	1.94428
1	41900001	1.91387	1.97397
1	42000001	1.99752	2.07096
1	42100001	2.01829	2.08756
1	42200001	2.00257	2.1189
1	42300001	1.98589	2.12849
1	42400001	2.02324	2.17146
1	42500001	2.01714	2.16751
1	42600001	2.01931	2.05328
1	42700001	2.0541	2.21106
1	42800001	2.02687	2.0925
1	42900001	2.04364	2.10299
1	43000001	2.00396	2.172
1	43100001	2.00873	2.20371
1	43200001	1.98384	2.24014
1	43300001	2.02986	2.09338
1	43400001	1.945	1.99788
1	43500001	2.00726	2.07285
1	43600001	2.05182	2.15073
1	43700001	1.98005	2.05079
1	43800001	1.94171	2.1053
1	43900001	1.99191	2.06346
1	44000001	2.01729	1.94044
1	44100001	1.99501	1.99994
1	44200001	2.04839	2.13429
1	44300001	1.98416	2.1323
1	44400001	1.93659	1.903
1	44500001	2.01681	2.01055
1	44600001	1.98269	2.07683
1	44700001	1.92763	2.07918
1	44800001	2.00773	2.11228
1	44900001	2.07216	2.03476
1	45000001	1.98385	2.04089
1	45100001	1.98782	1.99102
1	45200001	1.91783	1.99217
1	45300001	2.01892	2.08897
1	45400001	2.022	2.09296
1	45500001	1.9964	2.13412
1	45600001	2.03175	2.14845
1	45700001	1.98496	2.05895
1	45800001	2.01964	2.11506
1	45900001	2.00106	2.02603
1	46000001	1.97386	2.10437
1	46100001	1.99489	2.17907
1	46200001	2.00341	2.08877
1	46300001	2.03907	2.17363
1	46400001	2.05748	2.12498
1	46500001	2.04301	2.17848
1	46600001	1.95391	2.11692
1	46700001	1.96822	2.09538
1	46800001	1.95575	2.10487
1	46900001	1.9443	2.0036
1	47000001	2.0276	2.04798
1	47100001	2.02703	2.14781
1	47200001	2.02524	2.09765
1	47300001	2.06287	2.18748
1	47400001	2.03437	2.08549
1	47500001	2.09629	2.20005
1	47600001	1.94902	2.07656
1	47700001	2.0015	2.08946
1	47800001	2.00975	2.02177
1	47900001	1.95509	2.02593
1	48000001	2.02286	2.04034
1	48100001	2.00193	2.09006
1	48200001	1.98185	2.05415
1	48300001	1.9242	2.02541
1	48400001	1.95591	2.12164
1	48500001	2.00887	2.17872
1	48600001	2.04439	2.20296
1	48700001	1.96883	2.34408
1	48800001	2.08631	2.40982
1	48900001	1.96695	2.21647
1	49000001	1.96426	2.1396
1	49100001	1.95463	2.11395
1	49200001	1.95388	2.17066
1	49300001	1.97673	2.22565
1	49400001	1.96993	2.20377
1	49500001	1.95706	2.24045
1	49600001	2.05209	2.24237
1	49700001	1.94943	2.24046
1	49800001	2.01193	2.23822
1	49900001	1.99361	2.32393
1	50000001	1.96814	2.13008
1	50100001	2.01054	2.38031
1	50200001	2.04767	2.23298
1	50300001	2.0842	2.27584
1	50400001	1.96067	2.22578
1	50500001	2.01209	2.17176
1	50600001	2.00746	2.05762
1	50700001	1.94051	2.11653
1	50800001	1.96609	2.08655
1	50900001	2.04004	2.25541
1	51000001	2.03429	2.30858
1	51100001	2.00297	2.13833
1	51200001	2.06411	2.20754
1	51300001	2.03814	2.31072
1	51400001	2.0058	2.14951
1	51500001	2.0144	2.16846
1	51600001	2.04369	2.12556
1	51700001	1.99203	2.04822
1	51800001	2.06572	2.22931
1	51900001	2.02266	2.22086
1	52000001	2.05679	2.08333
1	52100001	2.04611	2.18871
1	52200001	2.02984	2.24797
1	52300001	2.07618	2.13289
1	52400001	2.04677	2.12776
1	52500001	2.04098	2.09894
1	52600001	2.02599	2.12101
1	52700001	2.06843	2.14024
1	52800001	2.0019	2.13144
1	52900001	2.0055	2.21202
1	53000001	1.99108	2.07414
1	53100001	2.05533	2.06314
1	53200001	2.04324	2.08549
1	53300001	2.00613	2.01273
1	53400001	2.07614	2.11743
1	53500001	1.96462	1.97175
1	53600001	1.95735	2.11729
1	53700001	1.97454	1.97095
1	53800001	2.00438	2.04487
1	53900001	1.97422	1.98593
1	54000001	2.01786	1.97892
1	54100001	1.99735	2.02232
1	54200001	2.03868	2.14747
1	54300001	1.99935	2.14886
1	54400001	2.04201	2.08913
1	54500001	2.0018	2.11423
1	54600001	2.05012	1.95441
1	54700001	1.99408	1.94705
1	54800001	1.95978	1.99455
1	54900001	1.96353	2.03422
1	55000001	1.9644	2.01139
1	55100001	2.00994	2.06422
1	55200001	2.00879	2.02611
1	55300001	1.96339	2.11147
1	55400001	1.91821	2.09662
1	55500001	2.01088	2.21113
1	55600001	2.06552	2.32186
1	55700001	2.00916	2.16401
1	55800001	2.00986	2.13712
1	55900001	2.01946	2.10439
1	56000001	2.01509	2.12021
1	56100001	1.99306	2.10426
1	56200001	2.01225	2.12759
1	56300001	1.99502	2.16107
1	56400001	2.00296	2.18538
1	56500001	1.98241	2.12459
1	56600001	2.00407	2.19063
1	56700001	2.05339	2.04536
1	56800001	2.03897	2.16011
1	56900001	2.0079	2.05662
1	57000001	1.9894	2.07134
1	57100001	1.95278	2.2448
1	57200001	1.9881	2.1802
1	57300001	1.99905	2.15848
1	57400001	1.99102	2.0652
1	57500001	2.01977	2.09981
1	57600001	2.00228	2.1013
1	57700001	2.00424	2.05549
1	57800001	1.97484	2.10831
1	57900001	2.01501	2.11443
1	58000001	1.99109	2.05284
1	58100001	1.96371	2.08857
1	58200001	2.01621	2.12363
1	58300001	1.91753	2.14119
1	58400001	1.96375	2.12421
1	58500001	1.94515	2.08924
1	58600001	1.93205	2.17051
1	58700001	2.00492	2.17269
1	58800001	1.96265	2.14025
1	58900001	1.95454	2.16235
1	59000001	1.95993	2.08213
1	59100001	1.97243	2.25401
1	59200001	1.91217	2.02895
1	59300001	2.00063	2.09165
1	59400001	1.99369	2.06818
1	59500001	2.00455	2.10232
1	59600001	2.01665	2.06772
1	59700001	2.03472	2.16989
1	59800001	1.9834	2.12176
1	59900001	2.01928	2.12856
1	60000001	2.02602	2.11157
1	60100001	2.00981	2.10688
1	60200001	2.02049	2.21152
1	60300001	1.98698	2.33502
1	60400001	1.96994	2.18238
1	60500001	2.01314	2.20481
1	60600001	1.97871	2.3429
1	60700001	2.04702	2.30193
1	60800001	2.01547	2.20576
1	60900001	2.01384	2.23554
1	61000001	2.04359	2.18893
1	61100001	2.02412	2.11506
1	61200001	1.99577	2.14917
1	61300001	2.01445	2.16966
1	61400001	1.97631	2.14182
1	61500001	2.01418	2.23741
1	61600001	2.03757	2.2927
1	61700001	2.05216	2.28949
1	61800001	2.09587	2.26139
1	61900001	2.05542	2.16908
1	62000001	2.00017	2.16869
1	62100001	2.00907	2.11791
1	62200001	2.04838	2.15951
1	62300001	2.06022	2.16999
1	62400001	2.03598	2.14556
1	62500001	2.01967	2.10054
1	62600001	1.93122	2.02033
1	62700001	1.99675	2.05844
1	62800001	1.98534	2.07538
1	62900001	2.02251	2.18355
1	63000001	2.05288	2.39176
1	63100001	2.03982	2.151
1	63200001	2.07703	2.18887
1	63300001	2.03768	2.32342
1	63400001	2.02504	2.06741
1	63500001	2.02959	2.09165
1	63600001	2.02965	2.14432
1	63700001	1.99613	2.11318
1	63800001	2.04108	2.17181
1	63900001	2.02045	2.32891
1	64000001	2.00712	2.22668
1	64100001	1.99115	2.03006
1	64200001	2.03541	2.05123
1	64300001	2.05201	2.1412
1	64400001	2.00563	2.12818
1	64500001	2.05272	2.06913
1	64600001	2.01212	2.17412
1	64700001	2.02988	2.10882
1	64800001	2.00396	2.15353
1	64900001	2.00233	2.14181
1	65000001	2.08216	2.18928
1	65100001	2.01629	2.15332
1	65200001	2.07207	2.23559
1	65300001	1.99279	2.1188
1	65400001	1.99553	2.1017
1	65500001	1.98123	2.10188
1	65600001	2.06446	2.08153
1	65700001	2.02053	2.09685
1	65800001	2.06614	2.14688
1	65900001	2.03891	2.2184
1	66000001	2.01653	2.30612
1	66100001	2.05949	2.24101
1	66200001	2.06337	2.33436
1	66300001	2.09415	2.26632
1	66400001	2.05809	2.29704
1	66500001	2.12345	2.38659
1	66600001	2.08821	2.1603
1	66700001	2.03285	2.16383
1	66800001	2.06881	2.15378
1	66900001	2.09614	2.23383
1	67000001	2.05025	2.33772
1	67100001	1.99973	2.24503
1	67200001	2.10376	2.25873
1	67300001	2.01852	2.25989
1	67400001	2.03447	2.24357
1	67500001	2.03886	2.27081
1	67600001	2.02727	2.14276
1	67700001	1.98529	2.19093
1	67800001	2.02454	2.1288
1	67900001	2.03289	2.06753
1	68000001	2.0372	2.09117
1	68100001	2.00432	2.17976
1	68200001	2.01565	2.11942
1	68300001	2.07725	2.16187
1	68400001	2.01967	2.1434
1	68500001	1.98073	2.23678
1	68600001	2.02531	2.14597
1	68700001	1.99802	2.10421
1	68800001	1.98543	2.1522
1	68900001	2.02334	2.28733
1	69000001	2.00738	2.34679
1	69100001	1.99535	2.28177
1	69200001	1.97454	2.25417
1	69300001	1.99766	2.26771
1	69400001	2.02416	2.20465
1	69500001	2.02797	2.20448
1	69600001	2.01304	2.29784
1	69700001	1.99822	2.21665
1	69800001	1.99364	2.24336
1	69900001	1.98331	2.2583
1	70000001	2.06975	2.32504
1	70100001	1.99978	2.38893
1	70200001	2.01655	2.45157
1	70300001	2.01352	2.30218
1	70400001	2.0207	2.38594
1	70500001	2.05809	2.38402
1	70600001	2.08196	2.29319
1	70700001	2.05203	2.20483
1	70800001	2.01853	2.06862
1	70900001	2.00165	2.19183
1	71000001	2.01373	2.27154
1	71100001	2.0437	2.21851
1	71200001	2.01508	2.22053
1	71300001	2.02157	2.25825
1	71400001	2.0073	2.22762
1	71500001	1.99623	2.26567
1	71600001	1.96072	2.21555
1	71700001	2.03276	2.33298
1	71800001	2.0535	2.35148
1	71900001	2.03936	2.27601
1	72000001	1.9976	2.4281
1	72100001	2.06005	2.31815
1	72200001	2.01228	2.28031
1	72300001	2.03272	2.2641
1	72400001	2.01429	2.30845
1	72500001	1.99735	2.43315
1	72600001	1.97906	2.63341
1	72700001	2.01033	2.49375
1	72800001	2.02987	2.30231
1	72900001	2.00615	2.41316
1	73000001	1.9721	2.53606
1	73100001	2.01876	2.35108
1	73200001	2.01869	2.3855
1	73300001	1.96871	2.3616
1	73400001	1.97095	2.44967
1	73500001	1.98709	2.4355
1	73600001	1.93747	2.22063
1	73700001	1.93771	2.55293
1	73800001	1.97618	2.26954
1	73900001	1.99087	2.49593
1	74000001	1.9686	2.3206
1	74100001	1.93865	2.37491
1	74200001	2.00534	2.31313
1	74300001	2.01596	2.33952
1	74400001	1.9981	2.30747
1	74500001	2.05092	2.4831
1	74600001	1.99749	2.57176
1	74700001	2.01935	2.37453
1	74800001	1.9682	2.24283
1	74900001	1.99085	2.19804
1	75000001	1.98942	2.23306
1	75100001	1.96805	2.25213
1	75200001	1.97718	2.31571
1	75300001	1.9918	2.27339
1	75400001	1.95225	2.28444
1	75500001	1.93434	2.24555
1	75600001	1.98275	2.18199
1	75700001	1.92836	2.29285
1	75800001	1.99238	2.2174
1	75900001	1.94599	2.24231
1	76000001	1.95278	2.30081
1	76100001	2.04998	2.13449
1	76200001	1.92209	2.10826
1	76300001	1.98201	2.24008
1	76400001	1.95359	2.28051
1	76500001	1.95068	2.13014
1	76600001	1.96688	2.19166
1	76700001	1.9499	2.18286
1	76800001	1.976	2.31312
1	76900001	1.96767	2.18963
1	77000001	1.96805	2.165
1	77100001	1.97778	2.27338
1	77200001	1.9722	2.2076
1	77300001	1.97949	2.17958
1	77400001	1.98226	2.11675
1	77500001	1.98589	2.28257
1	77600001	1.99991	2.32967
1	77700001	2.04289	2.1813
1	77800001	2.00805	2.20707
1	77900001	2.03787	2.12565
1	78000001	2.01534	2.23152
1	78100001	1.99536	2.09424
1	78200001	1.97998	2.10003
1	78300001	1.97661	2.14507
1	78400001	2.07274	2.33991
1	78500001	1.95097	2.13649
1	78600001	1.9969	2.18846
1	78700001	2.04167	2.19736
1	78800001	2.05482	2.29508
1	78900001	1.98764	2.21803
1	79000001	1.9799	2.38141
1	79100001	1.94277	2.28851
1	79200001	1.98434	2.31317
1	79300001	2.01134	2.3195
1	79400001	2.02006	2.38532
1	79500001	2.00514	2.35301
1	79600001	1.9716	2.43134
1	79700001	1.9843	2.47963
1	79800001	1.9478	2.32058
1	79900001	1.95793	2.33334
1	80000001	1.99313	2.30438
1	80100001	1.9635	2.29357
1	80200001	2.01527	2.46785
1	80300001	1.94085	2.238
1	80400001	1.97691	2.31356
1	80500001	1.99295	2.37428
1	80600001	1.97177	2.36616
1	80700001	1.98761	2.34959
1	80800001	1.96607	2.31047
1	80900001	1.98239	2.33908
1	81000001	2.04008	2.63368
1	81100001	1.97226	2.41007
1	81200001	1.96283	2.37892
1	81300001	1.99738	2.36221
1	81400001	1.99317	2.22601
1	81500001	1.96409	2.22952
1	81600001	1.99784	2.29358
1	81700001	1.97829	2.23109
1	81800001	1.97288	2.21053
1	81900001	1.99785	2.21365
1	82000001	1.97689	2.2499
1	82100001	1.96788	2.0852
1	82200001	1.97412	2.24286
1	82300001	1.99265	2.35025
1	82400001	1.98315	2.39926
1	82500001	1.97718	2.20934
1	82600001	2.0198	2.1889
1	82700001	2.06279	2.21747
1	82800001	2.03887	2.32118
1	82900001	2.02858	2.27587
1	83000001	2.01966	2.29954
1	83100001	2.02212	2.4587
1	83200001	2.03592	2.25117
1	83300001	2.01063	2.25457
1	83400001	2.00758	2.21774
1	83500001	1.99811	2.29771
1	83600001	2.03832	2.22851
1	83700001	2.03627	2.37428
1	83800001	1.98575	2.2959
1	83900001	2.06143	2.27883
1	84000001	2.00507	2.12464
1	84100001	2.02283	2.19894
1	84200001	2.04111	2.21447
1	84300001	2.03455	2.35756
1	84400001	2.03195	2.23565
1	84500001	2.09174	2.32001
1	84600001	2.08199	2.48761
1	84700001	2.05019	2.22185
1	84800001	2.03481	2.18653
1	84900001	2.06808	2.18324
1	85000001	2.09028	2.15971
1	85100001	2.05809	2.18145
1	85200001	2.01511	2.14472
1	85300001	2.03045	2.1649
1	85400001	2.02452	2.12843
1	85500001	2.04818	2.17079
1	85600001	2.09142	2.15887
1	85700001	1.98046	2.07544
1	85800001	2.02292	2.19695
1	85900001	2.05622	2.54814
1	86000001	1.99156	2.26445
1	86100001	2.09525	2.23841
1	86200001	2.09841	2.22039
1	86300001	2.03973	2.22987
1	86400001	2.06611	2.3313
1	86500001	2.02547	2.35194
1	86600001	2.10408	2.18554
1	86700001	2.08821	2.22829
1	86800001	2.06473	2.29496
1	86900001	1.99567	2.14491
1	87000001	2.04089	2.21734
1	87100001	2.05546	2.37244
1	87200001	2.03634	2.1304
1	87300001	2.01682	2.2008
1	87400001	2.06941	2.25571
1	87500001	2.03099	2.34085
1	87600001	1.98494	2.13469
1	87700001	1.98369	2.14865
1	87800001	2.04627	2.14828
1	87900001	2.06536	2.12303
1	88000001	2.06677	2.20095
1	88100001	2.03902	2.14753
1	88200001	2.06658	2.19427
1	88300001	2.04438	2.21715
1	88400001	2.00348	2.12723
1	88500001	2.04962	2.27955
1	88600001	2.01014	2.2358
1	88700001	2.04133	2.23367
1	88800001	2.06998	2.25357
1	88900001	2.02502	2.32847
1	89000001	2.01107	2.23908
1	89100001	2.05941	2.27382
1	89200001	1.96694	2.29844
1	89300001	2.02359	2.17518
1	89400001	2.0341	2.19377
1	89500001	2.05349	2.21183
1	89600001	2.01251	2.23492
1	89700001	2.00629	2.21342
1	89800001	2.07292	2.18071
1	89900001	2.04076	2.25555
1	90000001	2.04488	2.23982
1	90100001	2.0601	2.21243
1	90200001	2.00026	2.1015
1	90300001	2.00612	2.19046
1	90400001	2.03101	2.20714
1	90500001	1.98352	2.2398
1	90600001	2.00958	2.15101
1	90700001	2.04228	2.21107
1	90800001	2.07375	2.21396
1	90900001	2.02734	2.29118
1	91000001	2.01963	2.19792
1	91100001	1.96815	2.16675
1	91200001	2.0139	2.10013
1	91300001	2.0184	2.12586
1	91400001	2.06005	2.27154
1	91500001	2.00537	2.11332
1	91600001	1.94989	2.10042
1	91700001	2.04133	2.20064
1	91800001	2.03392	2.3001
1	91900001	2.01241	2.20769
1	92000001	2.03599	2.11271
1	92100001	1.99573	2.07152
1	92200001	2.02604	2.02737
1	92300001	1.99814	1.99138
1	92400001	2.04491	2.08084
1	92500001	2.03775	2.09766
1	92600001	2.04465	2.15293
1	92700001	2.04549	2.21136
1	92800001	2.03249	2.17473
1	92900001	2.06865	2.06175
1	93000001	2.03579	2.22341
1	93100001	2.0421	2.17627
1	93200001	1.98911	2.09654
1	93300001	1.99848	2.1387
1	93400001	2.03251	2.08974
1	93500001	2.07186	2.2287
1	93600001	1.98917	2.26724
1	93700001	2.02006	2.22697
1	93800001	1.97242	2.18388
1	93900001	1.9952	2.2604
1	94000001	1.97589	2.1837
1	94100001	1.95755	2.10332
1	94200001	2.02328	2.08451
1	94300001	1.9584	2.1686
1	94400001	2.02266	2.14024
1	94500001	1.9844	2.01333
1	94600001	2.01931	2.26799
1	94700001	2.01099	2.19608
1	94800001	2.04142	2.09641
1	94900001	2.01357	2.31222
1	95000001	2.03775	2.07544
1	95100001	2.00458	2.1004
1	95200001	2.03188	2.18007
1	95300001	1.98423	2.07292
1	95400001	2.00576	2.10947
1	95500001	1.9804	2.09703
1	95600001	2.05341	2.21143
1	95700001	2.01336	2.34146
1	95800001	1.99038	2.14149
1	95900001	2.01694	2.22668
1	96000001	2.03033	2.18969
1	96100001	2.00191	2.21017
1	96200001	1.97238	2.26812
1	96300001	1.99114	2.27995
1	96400001	2.00362	2.36408
1	96500001	2.04168	2.14748
1	96600001	1.95987	2.20135
1	96700001	2.00232	2.32461
1	96800001	1.96418	2.25333
1	96900001	2.02672	2.12611
1	97000001	2.00528	2.08758
1	97100001	2.05746	2.18151
1	97200001	1.99806	2.34657
1	97300001	1.9934	2.28642
1	97400001	2.04819	2.17388
1	97500001	2.00718	2.25016
1	97600001	1.99452	2.18352
1	97700001	2.00757	2.48009
1	97800001	2.01689	2.23725
1	97900001	2.04266	2.33973
1	98000001	2.04391	2.31085
1	98100001	2.00229	2.46521
1	98200001	2.00867	2.36073
1	98300001	1.94546	2.38573
1	98400001	2.04268	2.40829
1	98500001	1.96471	2.2057
1	98600001	1.99692	2.32767
1	98700001	2.01854	2.17652
1	98800001	2.0496	2.26546
1	98900001	1.97712	2.32536
1	99000001	1.9955	2.34572
1	99100001	2.04294	2.2293
1	99200001	1.99991	2.26726
1	99300001	1.98797	2.19256
1	99400001	2.01858	2.20321
1	99500001	2.04019	2.17603
1	99600001	1.95845	2.20928
1	99700001	2.08084	2.32072
1	99800001	2.06169	2.28328
1	99900001	2.05679	2.21113
1	100000001	2.01496	2.23237
1	100100001	2.02066	2.22831
1	100200001	1.96448	2.14494
1	100300001	2.06809	2.3009
1	100400001	2.01016	2.09977
1	100500001	2.05881	2.23721
1	100600001	2.07222	2.24884
1	100700001	2.06148	2.14119
1	100800001	1.99255	2.11917
1	100900001	1.9876	2.26255
1	101000001	2.04271	2.25379
1	101100001	2.00407	2.22174
1	101200001	2.01825	2.31676
1	101300001	2.03587	2.31475
1	101400001	2.02238	2.29013
1	101500001	2.06923	2.25041
1	101600001	2.05943	2.1935
1	101700001	1.97314	2.16058
1	101800001	1.95616	2.19308
1	101900001	1.98515	2.15534
1	102000001	1.991	2.31502
1	102100001	1.99597	2.30716
1	102200001	2.03888	2.45971
1	102300001	2.00625	2.3542
1	102400001	1.97295	2.33438
1	102500001	1.9712	2.17639
1	102600001	1.961	2.44806
1	102700001	2.01871	2.60763
1	102800001	1.9962	2.44856
1	102900001	1.96059	2.26588
1	103000001	1.9037	2.35338
1	103100001	1.96968	2.31407
1	103200001	1.99641	2.30707
1	103300001	1.92292	2.16871
1	103400001	2.01196	2.35081
1	103500001	2.04068	2.4721
1	103600001	1.96832	2.47817
1	103700001	1.98853	2.39041
1	103800001	1.93788	2.25092
1	103900001	1.97114	2.24592
1	104000001	1.95588	2.53669
1	104100001	1.97178	2.22014
1	104200001	1.93768	2.17721
1	104300001	1.9482	2.54729
1	104400001	1.99618	2.39607
1	104500001	1.97315	2.38895
1	104600001	1.94864	2.30714
1	104700001	1.97743	2.30177
1	104800001	1.96221	2.35844
1	104900001	1.96858	2.31542
1	105000001	1.99548	2.40086
1	105100001	1.91527	2.36945
1	105200001	1.98489	2.44655
1	105300001	1.95628	2.33437
1	105400001	1.93892	2.34263
1	105500001	2.05614	2.4053
1	105600001	1.96436	2.29497
1	105700001	1.92969	2.43761
1	105800001	1.98306	2.41123
1	105900001	2.0019	2.45861
1	106000001	1.96906	2.38719
1	106100001	2.00685	2.37518
1	106200001	1.97411	2.52292
1	106300001	1.96194	2.42586
1	106400001	1.8934	2.33299
1	106500001	2.0052	2.33872
1	106600001	1.97912	2.33264
1	106700001	1.96664	2.38983
1	106800001	2.00847	2.41524
1	106900001	1.9338	2.37257
1	107000001	1.99722	2.19115
1	107100001	2.05613	2.30734
1	107200001	2.01441	2.36815
1	107300001	2.01212	2.28082
1	107400001	2.06276	2.26179
1	107500001	2.00697	2.23313
1	107600001	1.99065	2.24522
1	107700001	1.96524	2.26957
1	107800001	2.04133	2.19538
1	107900001	1.95788	2.2934
1	108000001	1.99412	2.16982
1	108100001	2.05943	2.26352
1	108200001	1.99237	2.29429
1	108300001	1.97521	2.20233
1	108400001	2.02349	2.21488
1	108500001	2.00979	2.11971
1	108600001	2.01114	2.21655
1	108700001	2.02394	2.13453
1	108800001	2.09175	2.17368
1	108900001	2.05099	2.05926
1	109000001	2.01149	2.13959
1	109100001	2.06564	2.2038
1	109200001	2.00305	2.15723
1	109300001	2.03429	2.17674
1	109400001	1.98868	2.18796
1	109500001	2.0188	2.17412
1	109600001	2.01883	2.09519
1	109700001	2.00506	2.07912
1	109800001	2.02962	2.06285
1	109900001	1.93375	2.22756
1	110000001	2.01737	2.05982
1	110100001	1.99878	2.12478
1	110200001	2.0031	2.10577
1	110300001	1.98361	2.11086
1	110400001	1.9947	1.98785
1	110500001	1.96745	2.12505
1	110600001	1.91627	1.99338
1	110700001	1.89987	2.02247
1	110800001	2.01294	2.09498
1	110900001	1.99547	2.12313
1	111000001	1.95661	2.04954
1	111100001	1.97816	2.08765
1	111200001	2.04457	2.28783
1	111300001	1.9635	2.29137
1	111400001	2.04884	2.25764
1	111500001	1.99815	2.2576
1	111600001	1.99989	2.26919
1	111700001	2.04647	2.17661
1	111800001	2.04221	2.25425
1	111900001	1.91949	2.12609
1	112000001	1.96321	2.16805
1	112100001	2.04591	2.1835
1	112200001	1.92938	2.18306
1	112300001	1.9608	2.09088
1	112400001	1.98647	2.05914
1	112500001	2.00129	2.06304
1	112600001	1.98956	2.07392
1	112700001	1.99858	2.11807
1	112800001	1.9603	2.12528
1	112900001	2.06376	2.20893
1	113000001	2.04075	2.12213
1	113100001	2.01044	2.12307
1	113200001	1.96934	2.00901
1	113300001	1.95232	2.00942
1	113400001	2.03158	2.03687
1	113500001	2.00351	2.06016
1	113600001	1.98353	2.08002
1	113700001	1.9834	2.11182
1	113800001	2.06488	2.10313
1	113900001	2.01588	2.25088
1	114000001	2.09021	2.20656
1	114100001	2.08664	2.25271
1	114200001	2.05881	2.12718
1	114300001	2.06347	2.1748
1	114400001	2.01389	2.14056
1	114500001	1.98993	2.09972
1	114600001	2.01468	1.95203
1	114700001	1.99716	2.10599
1	114800001	2.01221	2.10075
1	114900001	1.99936	2.15724
1	115000001	2.02269	2.05833
1	115100001	2.02296	2.11158
1	115200001	2.04671	2.1415
1	115300001	2.02211	2.21846
1	115400001	2.04003	2.41189
1	115500001	1.97111	2.37152
1	115600001	1.97533	2.03898
1	115700001	1.97137	2.19456
1	115800001	2.04568	2.04882
1	115900001	1.97661	2.15381
1	116000001	1.93014	2.10605
1	116100001	1.92985	2.14377
1	116200001	2.03186	2.01737
1	116300001	1.97999	2.18849
1	116400001	2.00263	2.08346
1	116500001	2.00282	2.18317
1	116600001	1.98604	2.14338
1	116700001	1.98535	2.06959
1	116800001	1.98031	2.13216
1	116900001	1.99808	2.138
1	117000001	1.95742	2.10406
1	117100001	1.98632	2.12252
1	117200001	1.97966	2.07063
1	117300001	2.05541	2.06181
1	117400001	2.02149	2.06175
1	117500001	1.97633	2.13963
1	117600001	2.05199	2.10735
1	117700001	2.0191	2.10758
1	117800001	2.01901	2.14056
1	117900001	2.0188	2.38769
1	118000001	2.01063	2.39588
1	118100001	1.94674	2.06825
1	118200001	1.98566	2.17173
1	118300001	1.9884	2.25703
1	118400001	1.97349	2.30517
1	118500001	1.99538	2.2469
1	118600001	1.99458	2.21592
1	118700001	2.01234	2.26733
1	118800001	1.97431	2.19041
1	118900001	2.02618	2.3699
1	119000001	2.01266	2.23847
1	119100001	2.095	2.28599
1	119200001	2.03176	2.25511
1	119300001	2.03543	2.27565
1	119400001	2.01062	2.11913
1	119500001	1.96102	2.00629
1	119600001	2.01806	2.18942
1	119700001	1.9819	2.09186
1	119800001	2.00567	2.13326
1	119900001	1.95488	2.14245
1	120000001	2.02497	2.19823
1	120100001	1.96736	2.08874
1	120200001	1.96164	2.09758
1	120300001	2.06548	2.15927
1	120400001	2.00841	2.16124
1	120500001	2.06428	2.75071
1	120600001	2.03816	2.67525
1	120700001	2.04731	2.77576
1	120800001	1.99355	2.35203
1	120900001	2.01967	2.10681
1	121000001	1.94234	2.52375
1	121100001	1.9644	2.54371
1	121200001	1.99527	2.18041
1	121300001	2.00208	2.28787
1	121400001	2.0251	2.51716
1	142500001	1.96944	2.13964
1	142600001	1.94233	1.98798
1	142700001	1.99812	2.171
1	142800001	1.97263	2.12605
1	142900001	1.9719	2.17399
1	143100001	1.89989	2.70474
1	143200001	1.93478	2.76115
1	143300001	1.96709	2.15419
1	143400001	1.90362	1.96453
1	143500001	1.97385	2.37364
1	143600001	2.04922	3.94768
1	143700001	1.98961	4.20485
1	143800001	1.96921	3.66727
1	143900001	2.00677	3.49277
1	144000001	1.99664	3.56753
1	144100001	2.04284	3.80098
1	144200001	2.04052	3.73863
1	144300001	2.01443	3.19645
1	144400001	1.95058	2.54819
1	144500001	1.99796	3.101
1	144600001	2.00693	2.73328
1	144700001	2.04886	2.42655
1	144800001	1.99093	3.41495
1	144900001	2.03024	3.50093
1	145000001	2.03995	3.33518
1	145100001	2.02074	4.14211
1	145200001	2.00135	4.13564
1	145300001	2.02174	4.06953
1	145400001	1.97223	4.15761
1	145500001	1.9413	4.18812
1	145600001	1.97736	4.31722
1	145700001	1.95775	4.21106
1	145800001	2.05344	4.35158
1	145900001	2.00365	4.03043
1	146000001	1.96066	3.76961
1	146100001	2.05116	4.1255
1	146200001	1.89973	4.2565
1	146300001	1.9887	3.88634
1	146400001	2.01631	3.54588
1	146500001	1.99777	4.27851
1	146600001	2.01832	4.43941
1	146700001	1.9882	4.18323
1	146800001	1.97998	4.48784
1	146900001	1.9878	4.39543
1	147000001	2.0369	4.2573
1	147100001	2.02255	4.31892
1	147200001	1.94543	4.33601
1	147300001	2.00809	4.26839
1	147400001	1.98213	4.30851
1	147500001	2.04214	3.90612
1	147600001	2.00537	3.88815
1	147700001	1.97912	4.14644
1	147800001	1.97949	4.19953
1	147900001	1.98386	3.3372
1	148000001	1.99207	2.67178
1	148100001	1.89635	4.16099
1	148200001	2.06543	4.14755
1	148300001	2.06156	4.01804
1	148500001	2.00776	3.9
1	148600001	1.98175	4.12924
1	148700001	1.97695	4.09858
1	148800001	1.97615	3.64027
1	148900001	1.95174	3.3336
1	149000001	1.91496	2.89353
1	149100001	1.93791	1.97161
1	149200001	1.94385	3.12639
1	149300001	1.92771	2.74976
1	149400001	1.87196	2.63005
1	149500001	1.98351	3.57623
1	149600001	1.95778	2.93123
1	149700001	1.97659	3.71301
1	149800001	1.94853	4.17595
1	149900001	1.99109	4.33775
1	150000001	2.01764	4.43742
1	150100001	2.0154	4.16824
1	150200001	2.00822	4.23585
1	150300001	1.98745	4.32437
1	150400001	2.01095	4.24904
1	150500001	1.98732	4.0969
1	150600001	2.00621	4.34307
1	150700001	2.08543	4.38007
1	150800001	2.0525	4.3215
1	150900001	1.98245	4.18575
1	151000001	2.00958	4.14667
1	151100001	1.97532	4.14907
1	151200001	1.96727	4.17192
1	151300001	1.97194	4.39592
1	151400001	2.01083	4.29403
1	151500001	1.97394	4.29754
1	151600001	2.08487	4.34003
1	151700001	2.03625	4.31915
1	151800001	1.98308	4.29293
1	151900001	1.97964	4.46746
1	152000001	1.98438	4.49111
1	152100001	2.01785	4.37804
1	152200001	2.08785	4.80969
1	152300001	2.04685	4.67964
1	152400001	1.98411	4.38393
1	152500001	1.93482	4.79116
1	152600001	1.99878	4.37057
1	152700001	2.01556	4.44288
1	152800001	1.99984	4.38415
1	152900001	1.99704	4.53243
1	153000001	2.03374	4.6332
1	153100001	2.06418	4.56557
1	153200001	1.97588	4.43311
1	153300001	1.96634	4.29185
1	153400001	1.97147	4.23005
1	153500001	1.92653	3.97405
1	153600001	1.97962	4.11605
1	153700001	1.96336	4.13725
1	153800001	1.98801	4.25033
1	153900001	1.9938	3.95919
1	154000001	2.03357	4.25477
1	154100001	1.95925	4.29586
1	154200001	2.02635	4.25362
1	154300001	1.9693	4.08573
1	154400001	1.98502	4.20242
1	154500001	1.98205	4.20309
1	154600001	2.05963	4.32714
1	154700001	1.99293	4.13069
1	154800001	1.92315	4.16305
1	154900001	1.96536	4.04036
1	155000001	1.98456	4.03608
1	155100001	1.94389	4.12824
1	155200001	1.94298	4.04276
1	155300001	2.00899	4.31821
1	155400001	2.12061	4.35777
1	155500001	1.9979	4.1288
1	155600001	2.01054	4.25187
1	155700001	2.0524	4.35695
1	155800001	2.03786	4.29926
1	155900001	1.97899	4.0743
1	156000001	1.9342	4.05507
1	156100001	2.00624	4.15038
1	156200001	2.03464	4.17734
1	156300001	1.98563	4.16853
1	156400001	1.95339	4.26635
1	156500001	1.94834	4.16803
1	156600001	1.91507	3.94997
1	156700001	2.04777	4.25001
1	156800001	1.879	3.92233
1	156900001	1.99277	4.33669
1	157000001	1.95914	4.28238
1	157100001	1.96658	4.33164
1	157200001	1.99428	4.37667
1	157300001	1.93533	4.2958
1	157400001	2.01474	4.21603
1	157500001	1.97768	4.45752
1	157600001	2.00506	4.56369
1	157700001	1.97944	4.57249
1	157800001	1.99897	4.37679
1	157900001	2.01622	4.27553
1	158000001	1.98066	4.08498
1	158100001	1.93322	4.35703
1	158200001	1.96462	4.46252
1	158300001	1.98223	4.58274
1	158400001	1.98466	4.78255
1	158500001	2.00808	4.78152
1	158600001	2.00485	4.59979
1	158700001	1.97062	4.36628
1	158800001	1.98883	4.68158
1	158900001	2.00505	4.51536
1	159000001	1.98117	4.27292
1	159100001	1.9258	4.14141
1	159200001	2.00205	4.55871
1	159300001	2.01154	4.89805
1	159400001	1.9831	4.52461
1	159500001	2.02633	4.42269
1	159600001	2.05016	4.50365
1	159700001	2.04145	4.22668
1	159800001	1.97325	4.17449
1	159900001	1.98641	4.36856
1	160000001	1.9555	4.13914
1	160100001	2.05389	4.24735
1	160200001	2.02848	4.35336
1	160300001	1.97914	4.1284
1	160400001	2.05405	4.40518
1	160500001	2.02263	4.49524
1	160600001	2.01086	4.27119
1	160700001	1.9874	4.33804
1	160800001	1.98505	4.26267
1	160900001	1.95428	4.09512
1	161000001	1.9441	4.12819
1	161100001	1.95881	4.11222
1	161200001	1.95548	4.28406
1	161300001	1.96931	4.28197
1	161400001	1.97778	3.48668
1	161500001	2.02689	4.20471
1	161600001	2.0048	4.23122
1	161700001	1.99709	4.43572
1	161800001	2.05614	4.9043
1	161900001	1.97171	4.26733
1	162000001	2.02842	4.39896
1	162100001	2.03731	4.3208
1	162200001	2.02586	4.32524
1	162300001	2.0778	4.29799
1	162400001	2.01841	4.44191
1	162500001	1.99301	4.37152
1	162600001	2.03789	4.4904
1	162700001	1.96959	4.38805
1	162800001	2.01401	4.43107
1	162900001	2.02739	4.36093
1	163000001	2.0581	4.58487
1	163100001	2.05942	4.55541
1	163200001	2.0037	4.65218
1	163300001	2.04491	4.60997
1	163400001	2.04348	4.52825
1	163500001	1.97217	4.50671
1	163600001	1.993	4.66752
1	163700001	2.028	4.70437
1	163800001	1.99946	4.41491
1	163900001	2.0029	4.43687
1	164000001	2.01511	4.738
1	164100001	2.0416	4.46648
1	164200001	2.07063	4.6613
1	164300001	1.99231	4.6059
1	164400001	1.99407	4.05578
1	164500001	1.99631	4.19579
1	164600001	2.01369	4.22227
1	164700001	1.95948	4.31808
1	164800001	1.96114	4.31032
1	164900001	1.99639	4.42502
1	165000001	1.9521	4.20247
1	165100001	1.94539	4.38775
1	165200001	1.94393	4.25617
1	165300001	1.97719	4.15293
1	165400001	2.02619	4.32403
1	165500001	1.96753	4.35651
1	165600001	2.01528	4.22381
1	165700001	2.04787	4.13312
1	165800001	1.9814	4.29031
1	165900001	2.03472	4.30109
1	166000001	2.00439	4.20418
1	166100001	1.988	4.34815
1	166200001	2.05114	4.36579
1	166300001	1.99333	4.24415
1	166400001	1.98026	4.58797
1	166500001	1.97257	4.63775
1	166600001	1.9966	4.5937
1	166700001	1.93215	4.58834
1	166800001	1.95041	4.41751
1	166900001	2.01324	4.3523
1	167000001	1.94585	4.33007
1	167100001	1.96951	4.50622
1	167200001	2.07816	4.83966
1	167300001	2.04939	4.62047
1	167400001	2.00681	4.29064
1	167500001	1.98522	4.35373
1	167600001	1.93205	4.24526
1	167700001	2.02613	4.42141
1	167800001	1.95445	4.35158
1	167900001	2.06135	4.67546
1	168000001	1.94868	4.49993
1	168100001	2.00477	4.31044
1	168200001	1.95214	4.37382
1	168300001	1.95161	4.2779
1	168400001	2.03043	4.36764
1	168500001	2.06734	4.54658
1	168600001	2.00701	4.32534
1	168700001	1.9831	4.38829
1	168800001	2.04424	4.33202
1	168900001	2.04798	4.29025
1	169000001	2.02745	4.42744
1	169100001	2.06413	4.45777
1	169200001	1.99825	4.67964
1	169300001	1.98288	4.81836
1	169400001	2.02287	4.61911
1	169500001	1.99633	4.42933
1	169600001	2.02968	4.34954
1	169700001	2.03067	4.43354
1	169800001	1.9849	4.44796
1	169900001	2.08098	5.14399
1	170000001	2.03638	4.5146
1	170100001	2.03017	4.43182
1	170200001	2.03808	4.37438
1	170300001	2.0272	4.50943
1	170400001	2.06206	4.68108
1	170500001	1.995	4.36718
1	170600001	1.95943	4.38157
1	170700001	2.03632	4.38588
1	170800001	1.98751	4.51205
1	170900001	1.99543	4.51543
1	171000001	2.05679	4.39179
1	171100001	2.01439	4.46706
1	171200001	2.01732	4.47013
1	171300001	2.0107	4.26943
1	171400001	2.01734	4.35166
1	171500001	2.00105	4.34646
1	171600001	2.0239	4.47201
1	171700001	1.98493	4.35656
1	171800001	2.03623	4.61091
1	171900001	2.05479	4.73885
1	172000001	2.03548	4.46503
1	172100001	2.1212	4.93438
1	172200001	2.04954	4.63206
1	172300001	2.04123	4.88012
1	172400001	1.99778	4.39979
1	172500001	2.05549	4.92002
1	172600001	2.02895	4.47241
1	172700001	2.0329	4.62938
1	172800001	2.0023	4.64015
1	172900001	2.01635	4.4397
1	173000001	2.07475	4.60628
1	173100001	2.03378	4.53511
1	173200001	2.02858	4.54912
1	173300001	1.9996	4.30452
1	173400001	2.04601	4.31011
1	173500001	2.04083	4.44012
1	173600001	2.02151	4.34758
1	173700001	2.0078	4.43722
1	173800001	2.00972	4.31881
1	173900001	2.03941	4.45067
1	174000001	2.02859	4.36944
1	174100001	1.98745	4.44743
1	174200001	2.02589	4.65337
1	174300001	2.01076	4.67907
1	174400001	2.08432	4.63967
1	174500001	2.075	4.39909
1	174600001	2.03133	4.55566
1	174700001	1.95786	4.33036
1	174800001	2.06313	4.19528
1	174900001	1.9816	4.41546
1	175000001	1.93243	4.2138
1	175100001	1.89976	4.30052
1	175200001	1.95155	4.4695
1	175300001	1.93798	4.32646
1	175400001	2.00144	4.28518
1	175500001	1.98292	4.23991
1	175600001	1.95557	4.20913
1	175700001	1.97636	4.24059
1	175800001	1.93713	4.28964
1	175900001	1.97043	4.53565
1	176000001	2.01518	4.54968
1	176100001	2.02731	4.60642
1	176200001	2.00886	4.37312
1	176300001	1.94523	4.42016
1	176400001	1.96456	4.47913
1	176500001	1.95214	4.36029
1	176600001	2.00275	4.64856
1	176700001	1.90918	4.37004
1	176800001	1.93502	4.32769
1	176900001	1.96013	4.26282
1	177000001	1.95872	4.35063
1	177100001	1.97757	4.35675
1	177200001	1.95209	4.27854
1	177300001	1.93171	4.30476
1	177400001	1.97876	4.38695
1	177500001	1.98456	4.67447
1	177600001	1.97159	4.33277
1	177700001	1.95808	4.25476
1	177800001	1.98496	4.38618
1	177900001	1.97241	4.42575
1	178000001	2.06974	4.34393
1	178100001	2.03157	4.64674
1	178200001	2.00497	4.49571
1	178300001	2.04886	4.54434
1	178400001	1.97145	4.36344
1	178500001	2.00918	4.22381
1	178600001	2.02338	4.41562
1	178700001	2.07233	4.55277
1	178800001	2.08335	4.87244
1	178900001	1.99382	4.1287
1	179000001	1.99378	4.20391
1	179100001	2.03537	4.43128
1	179200001	2.02696	4.36217
1	179300001	2.00945	4.33999
1	179400001	2.04182	4.46109
1	179500001	1.96512	4.59706
1	179600001	2.01199	4.45129
1	179700001	2.01385	4.20091
1	179800001	1.98081	4.51985
1	179900001	2.05146	4.44638
1	180000001	2.06953	4.43692
1	180100001	2.00879	4.1142
1	180200001	2.04977	4.30551
1	180300001	2.06331	4.59492
1	180400001	2.08206	4.50407
1	180500001	2.00597	4.31391
1	180600001	2.03402	4.5234
1	180700001	2.13177	4.58583
1	180800001	1.97009	4.29311
1	180900001	1.97005	4.28318
1	181000001	1.97869	4.16578
1	181100001	2.00381	4.23995
1	181200001	2.02442	4.44453
1	181300001	1.9862	4.29335
1	181400001	2.04221	4.25719
1	181500001	2.01842	4.25035
1	181600001	2.01226	4.43263
1	181700001	1.95868	4.2146
1	181800001	1.99911	4.37007
1	181900001	1.98007	4.29393
1	182000001	1.92811	4.14765
1	182100001	1.98133	4.32305
1	182200001	1.95228	4.19301
1	182300001	1.97223	4.1735
1	182400001	1.92049	4.35244
1	182500001	1.99361	4.47413
1	182600001	1.96807	4.33258
1	182700001	1.98143	4.38592
1	182800001	1.98948	4.42223
1	182900001	2.0033	4.37193
1	183000001	1.98113	4.38236
1	183100001	1.9685	4.33158
1	183200001	2.00465	4.19379
1	183300001	1.9923	4.22788
1	183400001	2.00282	4.47078
1	183500001	1.95014	4.414
1	183600001	2.03516	4.53882
1	183700001	2.03668	4.36686
1	183800001	1.99284	4.31017
1	183900001	1.95751	4.39387
1	184000001	1.93568	4.46718
1	184100001	1.977	4.26866
1	184200001	1.97705	4.37547
1	184300001	2.00591	4.31138
1	184400001	1.99065	4.33584
1	184500001	2.0161	4.26069
1	184600001	1.99864	4.61002
1	184700001	1.97184	4.41021
1	184800001	2.01332	4.39407
1	184900001	2.10679	4.35868
1	185000001	2.03731	4.37567
1	185100001	2.01387	4.59726
1	185200001	1.98474	4.53222
1	185300001	2.0447	4.4134
1	185400001	2.04495	4.47893
1	185500001	2.00481	4.55745
1	185600001	2.05073	4.49198
1	185700001	1.99879	4.60069
1	185800001	2.036	4.93797
1	185900001	2.07794	4.69413
1	186000001	2.09257	4.71842
1	186100001	2.0202	4.55302
1	186200001	2.01245	4.46069
1	186300001	2.07983	4.76719
1	186400001	2.01156	4.73414
1	186500001	2.02903	4.47629
1	186600001	1.45387	4.37569
1	186700001	0.815783	4.64756
1	186800001	1.76617	4.60299
1	186900001	1.97967	4.81361
1	187000001	2.01032	4.65959
1	187100001	2.03297	4.955
1	187200001	2.03134	4.84609
1	187300001	2.01269	4.56822
1	187400001	2.0833	4.73216
1	187500001	2.04297	4.44002
1	187600001	2.0202	4.59225
1	187700001	2.06213	4.5849
1	187800001	1.99869	4.83067
1	187900001	1.96301	4.78435
1	188000001	2.06003	4.84608
1	188100001	2.0253	5.14324
1	188200001	2.01632	4.83913
1	188300001	2.02158	4.99251
1	188400001	2.00962	4.85473
1	188500001	2.01433	4.86022
1	188600001	1.9703	5.14917
1	188700001	2.01221	4.63084
1	188800001	2.01587	5.19879
1	188900001	2.06258	5.10141
1	189000001	2.02734	5.04007
1	189100001	2.03936	5.12068
1	189200001	2.00994	5.10248
1	189300001	2.0146	4.8129
1	189400001	2.05744	5.00528
1	189500001	2.05167	5.05926
1	189600001	2.0017	4.90277
1	189700001	2.00212	4.94273
1	189800001	2.04462	5.0266
1	189900001	2.01456	5.01586
1	190000001	2.03851	5.03533
1	190100001	2.0144	4.74761
1	190200001	2.00251	5.27671
1	190300001	2.07755	5.22979
1	190400001	2.0445	5.15923
1	190500001	2.02758	4.94042
1	190600001	2.0434	5.03641
1	190700001	2.01833	5.2276
1	190800001	1.967	4.76093
1	190900001	2.01399	5.19026
1	191000001	2.00939	5.27135
1	191100001	2.05875	4.87413
1	191200001	2.04584	4.72762
1	191300001	2.0395	4.96015
1	191400001	2.05163	4.75859
1	191500001	1.98226	4.91082
1	191600001	2.02197	4.73682
1	191700001	2.0053	4.71924
1	191800001	2.0214	4.84814
1	191900001	1.99875	4.96666
1	192000001	2.02648	4.82923
1	192100001	2.01729	4.77637
1	192200001	2.06398	4.9935
1	192300001	2.04465	5.04116
1	192400001	2.01969	4.64296
1	192500001	2.04958	4.67548
1	192600001	2.02496	4.69555
1	192700001	1.99933	4.67606
1	192800001	2.08187	4.55279
1	192900001	1.9918	4.8061
1	193000001	1.98618	4.64319
1	193100001	1.99993	4.76355
1	193200001	1.97377	4.65475
1	193300001	2.0634	4.48392
1	193400001	2.0646	4.57678
1	193500001	2.05418	4.65996
1	193600001	2.08402	4.67705
1	193700001	2.03744	4.88183
1	193800001	1.99649	4.4476
1	193900001	1.97705	4.69931
1	194000001	2.01965	4.71577
1	194100001	2.06389	4.98159
1	194200001	2.01705	4.87241
1	194300001	2.05417	4.9429
1	194400001	1.987	4.88654
1	194500001	2.03786	4.69045
1	194600001	2.02176	4.89556
1	194700001	2.03491	4.84585
1	194800001	2.02972	4.76358
1	194900001	2.02408	5.10331
1	195000001	2.00393	4.91076
1	195100001	2.03884	4.73494
1	195200001	2.01804	5.06657
1	195300001	1.98699	4.98041
1	195400001	1.99612	4.96182
1	195500001	1.97734	4.87301
1	195600001	1.97703	4.8028
1	195700001	2.02399	4.84897
1	195800001	1.97896	4.86739
1	195900001	1.94423	4.76946
1	196000001	1.9765	4.89608
1	196100001	1.9487	4.54673
1	196200001	1.98191	5.23154
1	196300001	2.03928	5.02828
1	196400001	1.99969	5.05229
1	196500001	2.04386	5.10887
1	196600001	1.95528	4.98554
1	196700001	1.96635	4.77629
1	196800001	2.00365	4.897
1	196900001	1.99949	4.54404
1	197000001	2.03987	4.84735
1	197100001	1.98795	4.77874
1	197200001	1.94857	4.62722
1	197300001	2.02168	4.58774
1	197400001	2.04313	4.97603
1	197500001	2.04635	5.09111
1	197600001	2.00851	4.89597
1	197700001	2.02316	4.32867
1	197800001	1.95445	4.3587
1	197900001	2.02177	4.48013
1	198000001	2.00185	4.45467
1	198100001	2.02581	4.58627
1	198200001	2.0327	4.84021
1	198300001	2.02646	4.68486
1	198400001	2.02652	4.62315
1	198500001	1.98197	4.45768
1	198600001	1.93927	4.82805
1	198700001	1.92483	4.73082
1	198800001	2.05356	5.09172
1	198900001	1.97141	4.58038
1	199000001	1.98912	4.94664
1	199100001	2.05679	4.66061
1	199200001	2.00169	4.63695
1	199300001	2.01832	4.7001
1	199400001	1.95712	4.57466
1	199500001	1.96933	4.73025
1	199600001	1.96164	4.73348
1	199700001	2.06606	4.52673
1	199800001	2.02973	4.25303
1	199900001	2.02968	4.17018
1	200000001	2.00177	4.28436
1	200100001	2.0705	4.33289
1	200200001	1.98026	4.19986
1	200300001	2.01794	4.33897
1	200400001	1.9944	4.32309
1	200500001	2.05471	4.36947
1	200600001	2.03474	4.33139
1	200700001	2.07849	4.42348
1	200800001	1.9701	4.36672
1	200900001	2.00328	3.93966
1	201000001	1.95826	4.06899
1	201100001	1.95424	4.25616
1	201200001	1.95952	4.14468
1	201300001	1.95424	4.17874
1	201400001	1.97358	4.22477
1	201500001	1.96015	4.1431
1	201600001	1.9808	4.05431
1	201700001	1.97463	4.25415
1	201800001	2.01155	4.34317
1	201900001	2.04197	4.17717
1	202000001	1.90676	4.02339
1	202100001	2.03416	3.97501
1	202200001	1.99128	4.28635
1	202300001	2.04581	4.38406
1	202400001	2.06606	4.50112
1	202500001	1.99704	4.36863
1	202600001	2.00921	4.09377
1	202700001	2.03644	4.42573
1	202800001	2.05533	4.21722
1	202900001	1.98378	4.31881
1	203000001	1.98794	4.12064
1	203100001	1.94752	4.00971
1	203200001	1.9861	4.24311
1	203300001	2.01497	4.32233
1	203400001	1.95423	4.17516
1	203500001	1.95936	4.16703
1	203600001	2.01121	4.15176
1	203700001	1.99477	4.19937
1	203800001	1.98503	4.25921
1	203900001	2.04618	4.23122
1	204000001	1.9511	3.99584
1	204100001	1.95302	4.04329
1	204200001	2.01209	4.21185
1	204300001	1.95004	4.26621
1	204400001	1.9517	4.25767
1	204500001	2.02078	4.2571
1	204600001	1.98889	4.17485
1	204700001	2.02515	4.30929
1	204800001	1.99897	4.29466
1	204900001	1.98866	4.21739
1	205000001	2.03869	4.22486
1	205100001	2.01204	4.34049
1	205200001	2.01567	4.06629
1	205300001	1.98363	4.27518
1	205400001	1.99518	4.10221
1	205500001	1.96301	4.21688
1	205600001	2.0363	4.2267
1	205700001	2.05749	4.29334
1	205800001	1.99774	4.27534
1	205900001	1.8911	4.1027
1	206000001	2.0218	4.24613
1	206100001	1.97998	4.07662
1	206200001	2.02508	4.1834
1	206300001	1.95001	4.20324
1	206400001	1.97405	3.62093
1	206500001	1.96895	3.83484
1	206600001	1.94	4.14725
1	206700001	2.00611	4.20595
1	206800001	2.01419	4.2788
1	206900001	2.02334	4.21598
1	207000001	2.00854	4.23246
1	207100001	2.0274	4.117
1	207200001	2.00346	4.52051
1	207300001	2.00443	4.4407
1	207400001	2.03887	4.49956
1	207500001	2.01	4.69742
1	207600001	2.02963	4.43548
1	207700001	1.93561	4.45257
1	207800001	1.98163	4.41728
1	207900001	2.01318	4.47651
1	208000001	1.98929	4.34913
1	208100001	1.96418	4.40702
1	208200001	1.94802	4.18099
1	208300001	1.95708	4.18359
1	208400001	1.97394	4.16513
1	208500001	1.95345	4.36059
1	208600001	1.96222	4.42231
1	208700001	1.92614	4.25455
1	208800001	1.96661	4.4043
1	208900001	1.96864	4.27455
1	209000001	2.0014	4.38706
1	209100001	1.97364	4.37471
1	209200001	2.0328	4.26213
1	209300001	2.0062	4.3239
1	209400001	2.01169	4.56084
1	209500001	1.97809	4.32887
1	209600001	1.95804	4.3544
1	209700001	1.96859	4.23112
1	209800001	1.99751	4.3644
1	209900001	1.9391	4.33026
1	210000001	1.97938	4.35552
1	210100001	1.99006	4.72485
1	210200001	1.95502	4.84852
1	210300001	2.00748	4.53378
1	210400001	1.99666	4.15412
1	210500001	2.00243	4.25743
1	210600001	2.00028	4.34269
1	210700001	1.99816	4.17633
1	210800001	1.9306	4.20827
1	210900001	2.02223	4.25252
1	211000001	2.0105	4.47248
1	211100001	1.9923	4.43373
1	211200001	2.03277	4.43886
1	211300001	2.01754	4.35579
1	211400001	2.02017	4.50773
1	211500001	1.9981	4.29939
1	211600001	2.0411	4.20868
1	211700001	1.95311	4.29895
1	211800001	2.04893	4.3737
1	211900001	1.99378	4.49355
1	212000001	1.98517	4.2528
1	212100001	2.02565	4.67729
1	212200001	2.01638	4.48767
1	212300001	1.98697	4.17363
1	212400001	1.97172	4.28703
1	212500001	2.03939	4.28896
1	212600001	2.00459	4.11579
1	212700001	1.96256	4.40766
1	212800001	2.00367	4.1587
1	212900001	2.03058	4.30792
1	213000001	2.04869	4.27774
1	213100001	1.98301	4.31744
1	213200001	2.05953	4.53901
1	213300001	2.06497	4.55003
1	213400001	2.08266	4.42535
1	213500001	1.95807	4.19459
1	213600001	2.02941	4.4667
1	213700001	1.99906	4.3097
1	213800001	2.01473	4.28024
1	213900001	1.99464	4.27559
1	214000001	2.0466	4.25504
1	214100001	1.97784	4.34792
1	214200001	1.95796	4.39847
1	214300001	1.96719	4.38319
1	214400001	1.98326	4.32082
1	214500001	1.98972	4.18331
1	214600001	2.03494	4.31151
1	214700001	1.9893	4.25866
1	214800001	2.00078	4.38598
1	214900001	2.03746	4.51486
1	215000001	1.98987	4.41597
1	215100001	1.98849	4.46987
1	215200001	2.00052	4.59852
1	215300001	2.04897	4.49391
1	215400001	2.02059	4.61982
1	215500001	2.00134	4.68272
1	215600001	2.02134	4.70519
1	215700001	2.00387	4.72332
1	215800001	1.95956	4.46605
1	215900001	1.9749	4.84896
1	216000001	1.9989	4.73131
1	216100001	2.00923	4.66945
1	216200001	2.04581	4.71394
1	216300001	1.94766	4.66206
1	216400001	1.97122	4.69897
1	216500001	1.99066	4.77716
1	216600001	1.95315	4.39863
1	216700001	2.06207	4.46227
1	216800001	2.04365	4.53685
1	216900001	1.97446	4.34544
1	217000001	1.94552	4.43503
1	217100001	1.93542	4.42637
1	217200001	1.968	4.34438
1	217300001	1.98796	4.40474
1	217400001	1.96473	4.46528
1	217500001	2.02715	4.39519
1	217600001	2.03971	4.49247
1	217700001	2.03093	4.61689
1	217800001	1.94516	4.51656
1	217900001	1.98784	4.76852
1	218000001	2.00921	4.41921
1	218100001	2.03032	4.3304
1	218200001	2.00214	4.41736
1	218300001	1.93475	4.64683
1	218400001	1.99605	4.40585
1	218500001	1.97822	4.31318
1	218600001	2.01686	4.2776
1	218700001	2.02904	4.28308
1	218800001	1.9874	4.40942
1	218900001	1.98771	4.41295
1	219000001	2.07242	4.3815
1	219100001	2.03208	4.56267
1	219200001	1.97928	4.74017
1	219300001	2.06824	4.81856
1	219400001	2.01559	4.52433
1	219500001	2.06935	4.47903
1	219600001	1.98818	4.39191
1	219700001	2.03503	4.31452
1	219800001	2.00537	4.6069
1	219900001	2.00312	4.39767
1	220000001	2.04786	4.50999
1	220100001	2.00405	4.47254
1	220200001	2.0122	4.2683
1	220300001	1.99779	4.52146
1	220400001	2.01157	4.46739
1	220500001	2.05747	4.37749
1	220600001	1.96786	4.40951
1	220700001	2.02101	4.60912
1	220800001	1.96679	4.31343
1	220900001	1.93282	4.1826
1	221000001	1.94762	4.39245
1	221100001	2.01068	4.54938
[truncated: 26,768 more rows]

## Sheet: Supplementary_Table_4
Chromosome	Position	Reference_allele	Altered_allele	Variant_allele_frequency	Tumor
1	747620	T	C	0.125	NMC1
1	2883049	G	A	0.531	NMC1
1	6341963	T	A	0.414	NMC1
1	8077050	A	C	0.5	NMC1
1	13218646	G	T	0.458	NMC1
1	14215037	C	T	0.467	NMC1
1	14785593	C	T	0.455	NMC1
1	15730885	G	T	0.5	NMC1
1	16617947	C	T	0.536	NMC1
1	17414501	G	A	0.5	NMC1
1	17578939	C	T	0.483	NMC1
1	19513615	T	C	0.4	NMC1
1	20361682	G	C	0.517	NMC1
1	20699771	G	C	0.185	NMC1
1	23825082	C	T	0.333	NMC1
1	25633747	G	T	0.435	NMC1
1	25806478	G	A	0.444	NMC1
1	27039654	C	T	0.552	NMC1
1	27936225	C	T	0.435	NMC1
1	29174945	C	T	0.444	NMC1
1	30268403	C	A	0.343	NMC1
1	32176970	G	C	0.429	NMC1
1	33171025	C	T	0.476	NMC1
1	34791654	T	C	0.348	NMC1
1	35534254	T	A	0.45	NMC1
1	36380978	C	A	0.5	NMC1
1	36581157	C	G	0.5	NMC1
1	36587637	C	T	0.613	NMC1
1	36969878	T	G	0.538	NMC1
1	37597986	C	A	0.375	NMC1
1	37679434	T	C	0.433	NMC1
1	37937007	C	G	0.649	NMC1
1	38269734	G	C	0.296	NMC1
1	38838660	A	T	0.5	NMC1
1	39302980	A	G	0.5	NMC1
1	39358214	C	A	0.529	NMC1
1	39587097	G	A	0.486	NMC1
1	39626682	A	T	0.156	NMC1
1	40089020	C	T	0.583	NMC1
1	40840112	G	A	0.4	NMC1
1	41226539	C	A	0.419	NMC1
1	45813220	C	T	0.536	NMC1
1	48473079	G	A	0.538	NMC1
1	48980865	G	T	0.517	NMC1
1	49263920	C	T	0.513	NMC1
1	49714296	T	C	0.519	NMC1
1	53952542	T	A	0.333	NMC1
1	54107176	A	G	0.455	NMC1
1	54437906	A	C	0.455	NMC1
1	54940088	T	A	0.542	NMC1
1	56322324	A	C	0.5	NMC1
1	57914427	C	T	0.583	NMC1
1	57914428	A	T	0.583	NMC1
1	59668203	C	A	0.5	NMC1
1	60314477	G	A	0.656	NMC1
1	61083249	G	A	0.176	NMC1
1	61430936	C	T	0.485	NMC1
1	64382029	G	A	0.563	NMC1
1	66328127	G	A	0.633	NMC1
1	69400741	G	A	0.444	NMC1
1	69512883	C	T	0.625	NMC1
1	69605870	A	T	0.585	NMC1
1	69631785	A	C	0.464	NMC1
1	72238108	G	A	0.424	NMC1
1	72627282	C	A	0.167	NMC1
1	72698047	A	T	0.48	NMC1
1	72762772	T	G	0.324	NMC1
1	73021948	C	A	0.524	NMC1
1	73033845	C	A	0.576	NMC1
1	73421152	A	G	0.533	NMC1
1	74115151	T	G	0.581	NMC1
1	74683358	T	A	0.609	NMC1
1	74683359	G	T	0.636	NMC1
1	75097441	G	A	0.5	NMC1
1	77992596	A	G	0.563	NMC1
1	78850665	G	T	0.172	NMC1
1	79178156	C	T	0.478	NMC1
1	85668415	T	G	0.529	NMC1
1	86500807	C	T	0.388	NMC1
1	87220723	A	G	0.321	NMC1
1	87757833	A	T	0.541	NMC1
1	88513069	C	A	0.471	NMC1
1	91007763	T	A	0.417	NMC1
1	94889742	C	G	0.259	NMC1
1	95292408	C	T	0.452	NMC1
1	95549939	C	A	0.432	NMC1
1	95656538	A	C	0.452	NMC1
1	96363482	A	T	0.485	NMC1
1	96732235	T	C	0.6	NMC1
1	96784388	G	T	0.522	NMC1
1	96858138	A	G	0.441	NMC1
1	97328930	G	A	0.682	NMC1
1	97769449	C	G	0.308	NMC1
1	98872546	C	T	0.259	NMC1
1	99463199	T	A	0.541	NMC1
1	101336292	C	T	0.267	NMC1
1	101915138	C	A	0.458	NMC1
1	102387971	C	A	0.467	NMC1
1	103156810	G	T	0.455	NMC1
1	103250081	C	A	0.548	NMC1
1	103347642	G	T	0.516	NMC1
1	103731799	C	T	0.5	NMC1
1	104333929	G	A	0.32	NMC1
1	104612132	A	C	0.214	NMC1
1	105092814	A	T	0.5	NMC1
1	105251211	C	A	0.477	NMC1
1	106556064	A	T	0.552	NMC1
1	107277998	T	G	0.324	NMC1
1	107302081	G	T	0.667	NMC1
1	110177566	G	C	0.655	NMC1
1	110491173	A	T	0.59	NMC1
1	112422529	C	A	0.545	NMC1
1	113108922	T	C	0.333	NMC1
1	114534067	G	A	0.462	NMC1
1	115238291	A	G	0.417	NMC1
1	115605293	A	G	0.346	NMC1
1	117238809	A	G	0.52	NMC1
1	117300836	C	T	0.545	NMC1
1	117515792	G	C	0.516	NMC1
1	120181600	A	C	0.474	NMC1
1	143230643	T	G	0.475	NMC1
1	149245147	C	A	0.429	NMC1
1	151461225	A	G	0.273	NMC1
1	152704120	G	T	0.577	NMC1
1	158253052	T	G	0.55	NMC1
1	158553333	C	T	0.4	NMC1
1	158912975	C	A	0.556	NMC1
1	159045399	T	G	0.5	NMC1
1	159479234	T	G	0.423	NMC1
1	162881039	T	C	0.529	NMC1
1	163041351	T	C	0.577	NMC1
1	164227138	G	C	0.419	NMC1
1	166555858	G	T	0.129	NMC1
1	166622921	A	T	0.594	NMC1
1	166724644	A	T	0.5	NMC1
1	166724646	G	A	0.545	NMC1
1	166724647	A	G	0.545	NMC1
1	168000549	G	T	0.471	NMC1
1	168033552	G	A	0.621	NMC1
1	169751988	G	A	0.441	NMC1
1	170708969	G	A	0.462	NMC1
1	170931125	G	T	0.654	NMC1
1	172908961	A	G	0.481	NMC1
1	175764787	A	C	0.5	NMC1
1	176665496	G	C	0.538	NMC1
1	176728606	C	T	0.481	NMC1
1	177314490	C	A	0.516	NMC1
1	177580381	A	C	0.556	NMC1
1	179328315	A	T	0.444	NMC1
1	180564218	T	C	0.39	NMC1
1	180835359	C	A	0.097	NMC1
1	183656380	C	A	0.364	NMC1
1	185004425	C	T	0.545	NMC1
1	185239434	T	C	0.458	NMC1
1	185534586	G	T	0.241	NMC1
1	186210075	G	A	0.37	NMC1
1	186215440	A	G	0.344	NMC1
1	186727078	A	T	1	NMC1
1	188108193	A	G	0.515	NMC1
1	188810291	C	T	0.35	NMC1
1	188852853	G	T	0.471	NMC1
1	189068294	G	A	0.533	NMC1
1	189097785	A	G	0.522	NMC1
1	189254595	G	T	0.467	NMC1
1	189466206	C	T	0.595	NMC1
1	189655251	A	G	0.586	NMC1
1	190218813	C	T	0.708	NMC1
1	190457055	T	C	0.161	NMC1
1	190576242	C	A	0.548	NMC1
1	190859658	G	T	0.463	NMC1
1	191273786	T	C	0.571	NMC1
1	191514386	C	T	0.656	NMC1
1	191583735	G	T	0.567	NMC1
1	193811691	T	A	0.333	NMC1
1	194334854	C	A	0.607	NMC1
1	194458340	C	T	0.346	NMC1
1	194842071	T	C	0.615	NMC1
1	196038010	A	G	0.478	NMC1
1	199432752	A	G	0.346	NMC1
1	200312001	A	G	0.485	NMC1
1	202237915	G	A	0.63	NMC1
1	202760252	T	C	0.567	NMC1
1	204979779	C	A	0.346	NMC1
1	205151397	C	T	0.185	NMC1
1	206580113	A	G	0.245	NMC1
1	208358559	G	A	0.294	NMC1
1	210018340	C	A	0.423	NMC1
1	211773451	C	G	0.458	NMC1
1	213940993	G	A	0.667	NMC1
1	214335420	T	C	0.462	NMC1
1	214548890	A	C	0.545	NMC1
1	216423219	T	A	0.355	NMC1
1	217451510	T	C	0.676	NMC1
1	218051943	G	A	0.4	NMC1
1	218067516	A	G	0.348	NMC1
1	218195810	A	G	0.333	NMC1
1	218286082	G	C	0.475	NMC1
1	219061576	T	C	0.462	NMC1
1	219561637	A	G	0.538	NMC1
1	220636431	C	T	0.565	NMC1
1	221156678	A	T	0.514	NMC1
1	221649340	T	G	0.577	NMC1
1	221855437	A	G	0.583	NMC1
1	221886774	G	A	0.733	NMC1
1	223511339	T	C	0.286	NMC1
1	223688556	A	G	0.484	NMC1
1	223806945	C	A	0.462	NMC1
1	224283562	T	A	0.379	NMC1
1	224831442	T	G	0.464	NMC1
1	225285330	G	T	0.414	NMC1
1	226627435	G	A	0.455	NMC1
1	227876495	G	A	0.556	NMC1
1	228692788	C	A	0.417	NMC1
1	229675832	T	A	0.558	NMC1
1	230297682	G	T	0.407	NMC1
1	231017270	C	T	0.679	NMC1
1	231124253	T	G	0.433	NMC1
1	233054309	C	T	0.182	NMC1
1	233997693	C	T	0.16	NMC1
1	235656652	G	T	0.677	NMC1
1	237390154	C	T	0.185	NMC1
1	238249680	C	T	0.571	NMC1
1	238504715	A	G	0.4	NMC1
1	238883109	C	A	0.633	NMC1
1	239739808	C	T	0.241	NMC1
1	239774962	G	A	0.333	NMC1
1	240107066	C	G	0.475	NMC1
1	240266417	C	T	0.65	NMC1
1	240269842	T	G	0.433	NMC1
1	240605215	G	A	0.429	NMC1
1	241010929	T	A	0.485	NMC1
1	241016987	C	T	0.4	NMC1
1	241028308	A	G	0.5	NMC1
1	241393782	G	A	0.379	NMC1
1	242771611	A	G	0.636	NMC1
1	242983662	T	C	0.542	NMC1
1	243573073	C	T	0.414	NMC1
1	247209265	T	C	0.517	NMC1
1	247869862	C	T	0.429	NMC1
1	248125060	C	A	0.375	NMC1
1	248237931	G	A	0.368	NMC1
2	861452	G	A	0.652	NMC1
2	879791	A	G	0.594	NMC1
2	2368326	A	T	0.5	NMC1
2	2575896	G	A	0.524	NMC1
2	4648201	T	A	0.548	NMC1
2	4871128	T	A	0.5	NMC1
2	5711831	C	T	0.409	NMC1
2	5724200	C	A	0.375	NMC1
2	5745680	C	A	0.486	NMC1
2	6467678	T	G	0.469	NMC1
2	6890116	G	A	0.16	NMC1
2	7572427	C	T	0.478	NMC1
2	10026431	A	G	0.474	NMC1
2	10481017	C	T	0.632	NMC1
2	12742875	C	T	0.563	NMC1
2	12969997	T	C	0.364	NMC1
2	13430106	T	C	0.156	NMC1
2	13497618	T	C	0.542	NMC1
2	13657621	T	G	0.323	NMC1
2	13979151	C	A	0.474	NMC1
2	14500891	G	T	0.464	NMC1
2	14693195	T	A	0.462	NMC1
2	14799385	G	T	0.484	NMC1
2	15387804	C	A	0.68	NMC1
2	16514462	C	G	0.48	NMC1
2	16906213	A	C	0.52	NMC1
2	17082906	G	A	0.483	NMC1
2	17495936	T	C	0.5	NMC1
2	18999326	G	T	0.464	NMC1
2	19565960	A	G	0.429	NMC1
2	21150403	A	G	0.594	NMC1
2	21336777	C	A	0.128	NMC1
2	21336787	A	C	0.111	NMC1
2	21622355	T	G	0.486	NMC1
2	22230800	C	T	0.257	NMC1
2	22810605	C	T	0.577	NMC1
2	24379484	A	G	0.531	NMC1
2	26400829	C	T	0.519	NMC1
2	29699782	G	A	0.5	NMC1
2	29932675	C	T	0.541	NMC1
2	31356124	G	A	0.163	NMC1
2	32131318	C	T	0.192	NMC1
2	32890205	C	T	0.581	NMC1
2	33540625	C	A	0.52	NMC1
2	34842996	A	G	0.548	NMC1
2	35252503	G	A	0.536	NMC1
2	35518595	G	T	0.593	NMC1
2	35725210	G	T	0.417	NMC1
2	36105768	C	A	0.184	NMC1
2	36922527	T	A	0.448	NMC1
2	38716895	T	C	0.625	NMC1
2	40493578	A	C	0.485	NMC1
2	40813962	C	A	0.452	NMC1
2	41097248	T	G	0.583	NMC1
2	41345385	T	C	0.52	NMC1
2	42766150	A	T	0.5	NMC1
2	44892746	C	A	0.192	NMC1
2	46336704	C	A	0.205	NMC1
2	49442610	A	G	0.565	NMC1
2	50132537	C	A	0.478	NMC1
2	51231000	A	T	0.452	NMC1
2	52148962	A	G	0.467	NMC1
2	52469656	A	G	0.486	NMC1
2	55146372	T	A	0.643	NMC1
2	56403619	T	C	0.538	NMC1
2	62985969	C	T	0.559	NMC1
2	64253136	C	A	0.519	NMC1
2	65049649	C	T	0.412	NMC1
2	65963374	G	A	0.207	NMC1
2	66392637	T	A	0.622	NMC1
2	66416616	C	T	0.391	NMC1
2	68563582	G	T	0.474	NMC1
2	68823110	G	C	0.548	NMC1
2	69699084	T	G	0.351	NMC1
2	70023762	A	G	0.593	NMC1
2	70142107	C	T	0.35	NMC1
2	71957958	C	A	0.586	NMC1
2	72358142	G	A	0.192	NMC1
2	72743654	G	C	0.417	NMC1
2	74748351	G	C	0.129	NMC1
2	75510722	T	C	0.412	NMC1
2	77108273	C	T	0.636	NMC1
2	78315441	A	T	0.528	NMC1
2	79189115	G	T	0.581	NMC1
2	79317433	C	A	0.724	NMC1
2	79715218	A	T	0.333	NMC1
2	80109422	T	G	0.5	NMC1
2	80460556	C	G	0.567	NMC1
2	80571174	T	A	0.529	NMC1
2	80850062	A	G	0.167	NMC1
2	80866334	A	G	0.577	NMC1
2	81607154	G	T	0.516	NMC1
2	81790576	T	C	0.636	NMC1
2	82035137	C	A	0.667	NMC1
2	82266968	G	T	0.621	NMC1
2	82330843	C	G	0.419	NMC1
2	83009889	C	A	0.389	NMC1
2	83134809	A	T	0.5	NMC1
2	83826646	T	C	0.548	NMC1
2	84054713	C	T	0.25	NMC1
2	84258263	C	T	0.515	NMC1
2	84550073	A	T	0.594	NMC1
2	87561229	C	A	0.179	NMC1
2	89319827	G	T	0.423	NMC1
2	89462034	C	T	0.429	NMC1
2	89846015	A	T	0.317	NMC1
2	89876071	A	T	0.241	NMC1
2	91858401	G	A	0.351	NMC1
2	95356928	A	G	0.533	NMC1
2	100384497	T	C	0.545	NMC1
2	100865488	G	T	0.5	NMC1
2	100998444	G	A	0.52	NMC1
2	103829900	G	A	0.464	NMC1
2	104016998	G	T	0.478	NMC1
2	104381022	A	T	0.5	NMC1
2	104908602	G	T	0.556	NMC1
2	105151429	C	G	0.385	NMC1
2	105993936	A	G	0.367	NMC1
2	106344708	G	T	0.375	NMC1
2	107880549	T	A	0.474	NMC1
2	108370676	C	A	0.179	NMC1
2	109201734	C	T	0.583	NMC1
2	109455490	T	C	0.535	NMC1
2	115047567	T	A	0.69	NMC1
2	115202532	C	A	0.364	NMC1
2	117022703	T	G	0.571	NMC1
2	117053679	C	A	0.257	NMC1
2	118017731	C	T	0.483	NMC1
2	123297445	T	G	0.581	NMC1
2	124143540	C	A	0.432	NMC1
2	124296193	G	C	0.194	NMC1
2	124311466	C	A	0.593	NMC1
2	125183294	T	C	0.455	NMC1
2	125876739	G	T	0.531	NMC1
2	126053895	G	T	0.531	NMC1
2	126331689	C	A	0.419	NMC1
2	126583677	A	G	0.621	NMC1
2	128170554	G	A	0.536	NMC1
2	129740333	C	A	0.452	NMC1
2	129836687	T	A	0.5	NMC1
2	129858114	T	A	0.208	NMC1
2	129893679	T	G	0.452	NMC1
2	131395015	G	A	0.303	NMC1
2	131499800	T	A	0.486	NMC1
2	133591898	T	A	0.419	NMC1
2	133812831	A	C	0.556	NMC1
2	135239815	G	T	0.588	NMC1
2	136054912	G	A	0.375	NMC1
2	137352960	T	A	0.469	NMC1
2	139584597	G	A	0.321	NMC1
2	140132891	T	A	0.5	NMC1
2	140288493	T	C	0.31	NMC1
2	145132116	C	T	0.52	NMC1
2	151150143	A	G	0.531	NMC1
2	151272842	C	A	0.5	NMC1
2	151287838	C	T	0.545	NMC1
2	151343575	G	C	0.333	NMC1
2	151649135	C	T	0.308	NMC1
2	154790584	T	A	0.364	NMC1
2	155358617	T	C	0.462	NMC1
2	155680062	C	G	0.5	NMC1
2	155792424	G	A	0.348	NMC1
2	156805622	A	T	0.629	NMC1
2	157083975	C	A	0.524	NMC1
2	157224047	T	A	0.733	NMC1
2	158902741	T	C	0.462	NMC1
2	159075228	G	T	0.484	NMC1
2	161121837	A	G	0.568	NMC1
2	162142422	A	T	0.5	NMC1
2	162931500	G	C	0.667	NMC1
2	163231401	A	G	0.25	NMC1
2	163341469	A	T	0.217	NMC1
2	164869209	G	A	0.594	NMC1
2	167303247	G	A	0.593	NMC1
2	167385246	G	A	0.515	NMC1
2	167463873	C	A	0.583	NMC1
2	167840563	T	A	0.29	NMC1
2	168331347	G	C	0.415	NMC1
2	168630211	A	G	0.563	NMC1
2	169762791	G	T	0.472	NMC1
2	170096990	A	T	0.257	NMC1
2	170241906	T	A	0.4	NMC1
2	173022152	G	A	0.375	NMC1
2	174975024	G	A	0.667	NMC1
2	175643020	C	A	0.429	NMC1
2	176278601	G	A	0.483	NMC1
2	176541207	A	G	0.481	NMC1
2	181268496	G	A	0.667	NMC1
2	181472055	A	G	0.565	NMC1
2	182122563	C	A	0.242	NMC1
2	182122564	C	A	0.273	NMC1
2	182310826	C	A	0.436	NMC1
2	183822842	T	A	0.417	NMC1
2	184686241	T	A	0.591	NMC1
2	185048499	G	A	0.464	NMC1
2	185373761	G	T	0.559	NMC1
2	188112883	C	A	0.205	NMC1
2	188315595	C	A	0.571	NMC1
2	188671841	A	C	1	NMC1
2	188967497	C	A	0.412	NMC1
2	189264221	G	T	0.5	NMC1
2	191517090	A	G	0.382	NMC1
2	194455659	T	A	0.367	NMC1
2	195849984	C	T	0.5	NMC1
2	197211688	C	T	0.708	NMC1
2	200401116	T	C	0.71	NMC1
2	202729873	G	A	0.276	NMC1
2	202751171	C	G	0.303	NMC1
2	202881805	C	A	0.742	NMC1
2	204493641	T	G	0.333	NMC1
2	204868685	G	T	0.421	NMC1
2	206461943	A	G	0.393	NMC1
2	207046332	A	G	0.424	NMC1
2	207203739	C	T	0.457	NMC1
2	207827788	C	A	0.6	NMC1
2	208056266	G	T	0.179	NMC1
2	208459299	A	G	0.586	NMC1
2	210545836	A	G	0.52	NMC1
2	210750986	A	C	0.55	NMC1
2	210779407	A	G	0.619	NMC1
2	211062514	A	C	0.424	NMC1
2	211451383	C	A	0.476	NMC1
2	213696307	C	T	0.519	NMC1
2	216486636	T	A	0.308	NMC1
2	218192039	T	A	0.194	NMC1
2	218963977	T	C	0.6	NMC1
2	219384950	C	T	0.591	NMC1
2	221249693	C	A	0.56	NMC1
2	221249694	A	G	0.56	NMC1
2	221433167	G	C	0.44	NMC1
2	222033923	C	T	0.696	NMC1
2	222611479	C	A	0.536	NMC1
2	224040953	T	A	0.467	NMC1
2	224466336	C	T	0.486	NMC1
2	227080852	G	C	0.5	NMC1
2	227125929	G	A	0.36	NMC1
2	227474900	C	T	0.633	NMC1
2	227870808	A	T	0.59	NMC1
2	229548541	G	A	0.474	NMC1
2	229746566	G	A	0.364	NMC1
2	230316839	A	G	0.406	NMC1
2	230416001	C	G	0.5	NMC1
2	231451846	C	T	0.45	NMC1
2	232229664	G	A	0.64	NMC1
2	233822259	C	A	0.545	NMC1
2	234232853	C	T	0.333	NMC1
2	234352701	G	T	0.565	NMC1
2	234352702	C	T	0.565	NMC1
2	234521019	G	A	0.545	NMC1
2	236135115	T	A	0.407	NMC1
2	236177158	C	T	0.424	NMC1
2	236207802	C	A	0.529	NMC1
2	237528885	C	G	0.381	NMC1
2	238724179	G	T	0.538	NMC1
2	239599583	G	A	0.586	NMC1
2	239887295	G	A	0.611	NMC1
2	240139437	T	A	0.375	NMC1
2	240849925	C	A	0.621	NMC1
2	241458887	G	A	0.464	NMC1
2	241740405	C	T	0.727	NMC1
2	242134895	C	T	0.5	NMC1
2	242162575	C	T	0.452	NMC1
3	429965	C	A	0.536	NMC1
3	559528	G	A	0.478	NMC1
3	636833	G	A	0.367	NMC1
3	1456513	T	C	0.238	NMC1
3	1961198	T	A	0.615	NMC1
3	2816649	C	T	0.545	NMC1
3	3477147	G	T	0.484	NMC1
3	3481039	A	T	0.462	NMC1
3	3507067	T	A	0.138	NMC1
3	4110648	G	T	0.548	NMC1
3	4113121	C	T	0.5	NMC1
3	4141308	G	T	0.5	NMC1
3	4861245	G	A	0.485	NMC1
3	5467358	A	G	0.19	NMC1
3	5519496	G	A	0.568	NMC1
3	5802938	G	A	0.444	NMC1
3	6023378	G	C	0.563	NMC1
3	6144462	A	G	0.152	NMC1
3	6469512	A	T	0.409	NMC1
3	6574986	A	C	0.318	NMC1
3	7488151	G	T	0.211	NMC1
3	8818562	C	G	0.444	NMC1
3	8915350	G	A	0.212	NMC1
3	9365973	G	T	0.368	NMC1
3	10419978	G	A	0.538	NMC1
3	11104776	G	A	0.448	NMC1
3	12028402	C	A	0.524	NMC1
3	12404494	T	C	0.487	NMC1
3	12765355	A	G	0.5	NMC1
3	13613766	G	C	0.543	NMC1
3	13688986	C	G	0.35	NMC1
3	14394289	T	C	0.375	NMC1
3	16141713	T	A	0.571	NMC1
3	19296265	C	A	0.533	NMC1
3	19308958	T	C	0.5	NMC1
3	19947393	A	G	0.625	NMC1
3	20288786	G	T	0.667	NMC1
3	21289061	G	A	0.537	NMC1
3	22063748	G	A	0.429	NMC1
3	22801119	T	G	0.514	NMC1
3	23108339	C	A	0.514	NMC1
3	23811122	G	A	0.423	NMC1
3	24087678	T	C	0.6	NMC1
3	26304538	C	A	0.382	NMC1
3	27135553	G	A	0.438	NMC1
3	27506345	C	T	0.567	NMC1
3	30619887	G	A	0.167	NMC1
3	31854058	C	A	0.346	NMC1
3	34472882	T	G	0.5	NMC1
3	35329418	G	T	0.35	NMC1
3	35841449	T	G	0.476	NMC1
3	36297917	A	G	0.435	NMC1
3	36727579	G	A	0.447	NMC1
3	37044036	G	A	0.467	NMC1
3	37432671	A	G	0.464	NMC1
3	38105306	T	C	0.552	NMC1
3	39950702	G	A	0.429	NMC1
3	40095357	T	A	0.344	NMC1
3	40886483	G	T	0.1	NMC1
3	41076259	T	A	0.537	NMC1
3	41429534	C	T	0.63	NMC1
3	41597248	T	C	0.415	NMC1
3	42832986	G	A	0.231	NMC1
3	46281369	C	T	0.538	NMC1
3	46504528	C	T	0.65	NMC1
3	46510232	C	T	0.44	NMC1
3	47419852	A	C	0.485	NMC1
3	47580298	G	T	0.556	NMC1
3	47618157	C	T	0.63	NMC1
3	49934482	C	T	0.3	NMC1
3	50993855	T	A	0.364	NMC1
3	52540310	A	T	0.333	NMC1
3	53694394	C	G	0.273	NMC1
3	54961017	A	G	0.444	NMC1
3	55015474	A	C	0.467	NMC1
3	55136797	C	T	0.5	NMC1
3	55380422	A	C	0.276	NMC1
3	55419391	T	A	0.435	NMC1
3	56056464	A	C	0.438	NMC1
3	57091002	C	T	0.5	NMC1
3	57893276	A	G	0.676	NMC1
3	57907870	A	C	0.457	NMC1
3	59695685	T	G	0.444	NMC1
3	59704357	A	T	0.457	NMC1
3	60524880	T	G	0.423	NMC1
3	61395960	A	G	0.438	NMC1
3	61893264	C	T	0.515	NMC1
3	64323800	T	C	0.588	NMC1
3	65065646	A	C	0.462	NMC1
3	65066078	G	A	0.444	NMC1
3	68733318	A	G	0.593	NMC1
3	70979886	G	C	0.5	NMC1
3	71380737	C	G	0.6	NMC1
3	72050649	A	T	0.375	NMC1
3	72213194	G	A	0.556	NMC1
3	73244420	C	T	0.381	NMC1
3	74054878	A	C	0.684	NMC1
3	75038882	A	C	0.515	NMC1
3	76521775	A	T	0.414	NMC1
3	76767020	C	A	0.419	NMC1
3	76807454	T	A	0.645	NMC1
3	76823160	C	A	0.444	NMC1
3	76868746	A	T	0.414	NMC1
3	77367268	G	A	0.458	NMC1
3	78438560	T	C	0.237	NMC1
3	79933763	G	T	0.531	NMC1
3	80160307	G	A	0.371	NMC1
3	80553415	C	T	0.484	NMC1
3	80878969	G	A	0.433	NMC1
3	81323257	C	T	0.304	NMC1
3	81495875	T	G	0.441	NMC1
3	83217726	G	A	0.394	NMC1
3	83238205	C	A	0.394	NMC1
3	83493527	T	G	0.486	NMC1
3	83925325	T	A	0.409	NMC1
3	84286874	G	A	0.684	NMC1
3	84302044	C	T	0.511	NMC1
3	84530838	A	G	0.531	NMC1
3	84749890	C	T	0.571	NMC1
3	88475769	T	C	0.4	NMC1
3	88539001	G	A	0.561	NMC1
3	89137710	T	C	0.469	NMC1
3	89613883	A	G	0.571	NMC1
3	89768074	C	A	0.52	NMC1
3	90089061	T	A	0.519	NMC1
3	90141200	T	A	0.652	NMC1
3	90306521	A	C	0.438	NMC1
3	95468314	C	G	0.528	NMC1
3	95861833	T	A	0.464	NMC1
3	96060155	C	T	0.5	NMC1
3	96063184	C	A	0.538	NMC1
3	98396160	C	T	0.415	NMC1
3	99117872	C	A	0.6	NMC1
3	100226044	T	A	0.5	NMC1
3	101088172	G	A	0.414	NMC1
3	101284374	T	C	0.333	NMC1
3	102973798	C	A	0.368	NMC1
3	103678381	A	T	0.357	NMC1
3	103709761	T	A	0.636	NMC1
3	103772830	A	T	0.472	NMC1
3	104986179	G	C	0.415	NMC1
3	105713196	T	C	0.455	NMC1
3	106453188	G	A	0.5	NMC1
3	106615143	A	T	0.452	NMC1
3	108893646	G	T	0.452	NMC1
3	109639445	T	A	0.469	NMC1
3	109697947	T	G	0.394	NMC1
3	109714409	C	A	0.464	NMC1
3	110376231	T	C	0.462	NMC1
3	110916440	G	T	0.419	NMC1
3	111328713	G	A	0.727	NMC1
3	115436344	C	T	0.471	NMC1
3	116343120	G	T	0.263	NMC1
3	116810858	A	C	0.438	NMC1
3	117164185	A	C	0.538	NMC1
3	117425094	A	C	0.528	NMC1
3	117705035	C	A	0.452	NMC1
3	118079172	C	A	0.229	NMC1
3	118830760	G	A	0.563	NMC1
3	120112403	A	G	0.472	NMC1
3	120993178	C	A	0.342	NMC1
3	121146403	T	C	0.619	NMC1
3	121830457	C	T	0.464	NMC1
3	121830459	A	C	0.483	NMC1
3	121908569	T	C	0.394	NMC1
3	122145722	G	C	0.633	NMC1
3	122429396	G	A	0.382	NMC1
3	126156384	A	C	0.75	NMC1
3	127562939	G	C	0.56	NMC1
3	130064466	C	A	0.611	NMC1
3	130172797	G	A	0.563	NMC1
3	131545754	A	G	0.379	NMC1
3	132595962	A	C	0.364	NMC1
3	134993643	T	C	0.515	NMC1
3	135302675	C	A	0.484	NMC1
3	136485503	C	A	0.344	NMC1
3	138032156	C	T	0.556	NMC1
3	140011341	C	A	0.419	NMC1
3	141702945	T	C	0.619	NMC1
3	143949942	T	C	0.438	NMC1
3	144551001	C	T	0.5	NMC1
3	144661931	G	T	0.409	NMC1
3	146589085	G	A	0.824	NMC1
3	147134151	A	T	0.588	NMC1
3	147297096	T	C	0.5	NMC1
3	147339099	C	T	0.421	NMC1
3	147435899	G	A	0.484	NMC1
3	147548831	T	C	0.154	NMC1
3	151253839	G	T	0.324	NMC1
3	151448625	C	T	0.542	NMC1
3	154192733	A	G	0.517	NMC1
3	159416538	G	A	0.5	NMC1
3	160217296	C	T	0.417	NMC1
3	161533101	G	A	0.548	NMC1
3	161935421	C	T	0.375	NMC1
3	161946021	T	A	0.528	NMC1
3	162278807	G	A	0.512	NMC1
3	164095527	C	T	0.514	NMC1
3	164258692	G	T	0.619	NMC1
3	164450786	T	G	0.425	NMC1
3	164529236	T	C	0.552	NMC1
3	164985151	G	T	0.442	NMC1
3	165509696	A	T	0.467	NMC1
3	165691872	A	T	0.5	NMC1
3	166104575	T	A	0.571	NMC1
3	166191556	G	T	0.5	NMC1
3	166202584	C	T	0.5	NMC1
3	166418829	A	T	0.455	NMC1
3	167046310	C	T	0.444	NMC1
3	168649220	G	A	0.483	NMC1
3	168956260	C	G	0.531	NMC1
3	170487308	T	G	0.571	NMC1
3	173482150	G	A	0.543	NMC1
3	173587255	T	G	0.618	NMC1
3	174121411	A	G	0.65	NMC1
3	174122607	A	G	0.5	NMC1
3	174568070	G	A	0.533	NMC1
3	181667343	A	T	0.488	NMC1
3	182364357	T	C	0.515	NMC1
3	183238220	G	C	0.455	NMC1
3	183238221	A	T	0.455	NMC1
3	184058506	C	G	0.412	NMC1
3	185386296	G	T	0.414	NMC1
3	185613455	G	A	0.471	NMC1
3	187680577	C	A	0.435	NMC1
3	188024784	C	A	0.448	NMC1
3	188331731	T	A	0.72	NMC1
3	189521239	C	T	0.526	NMC1
3	191656928	T	A	0.2	NMC1
3	191939311	T	A	0.368	NMC1
3	191939328	G	T	0.391	NMC1
3	194382060	C	G	0.37	NMC1
3	194417041	G	T	0.292	NMC1
3	196323293	A	C	0.515	NMC1
3	197825517	A	G	0.571	NMC1
4	124782	G	A	0.563	NMC1
4	1411298	C	A	0.458	NMC1
4	2804028	G	A	0.56	NMC1
4	3103880	G	A	0.519	NMC1
4	5026099	C	G	0.517	NMC1
4	5277709	C	A	0.486	NMC1
4	5326886	A	C	0.394	NMC1
4	5888369	G	T	0.333	NMC1
4	6022656	G	A	0.406	NMC1
4	8732466	A	T	0.447	NMC1
4	8964689	G	A	0.484	NMC1
4	9066767	G	T	0.435	NMC1
4	10328996	G	A	0.531	NMC1
4	15541526	T	C	0.588	NMC1
4	15570366	C	T	0.457	NMC1
4	15621730	C	T	0.64	NMC1
4	16101606	G	A	0.556	NMC1
4	16125560	A	G	0.414	NMC1
4	16402935	G	A	0.3	NMC1
4	17249363	G	T	0.579	NMC1
4	17404492	A	G	0.667	NMC1
4	17469229	C	T	0.167	NMC1
4	17715963	A	G	0.6	NMC1
4	18150812	T	C	0.276	NMC1
4	18662100	T	A	0.378	NMC1
4	18669436	A	C	0.385	NMC1
4	18748412	C	T	0.5	NMC1
4	18824817	G	A	0.536	NMC1
4	19387294	C	T	0.357	NMC1
4	19410953	A	C	0.444	NMC1
4	19739846	C	A	0.4	NMC1
4	19779194	C	T	0.455	NMC1
4	19854705	A	G	0.583	NMC1
4	20004057	G	A	0.467	NMC1
4	20265967	G	C	0.511	NMC1
4	20896474	G	C	0.469	NMC1
4	21087980	C	T	0.483	NMC1
4	21167699	C	T	0.611	NMC1
4	21574807	G	T	0.333	NMC1
4	22780306	G	A	0.478	NMC1
4	23641328	T	A	0.452	NMC1
4	23641329	C	A	0.452	NMC1
4	27269336	C	G	0.161	NMC1
4	27318994	A	C	0.344	NMC1
4	27364160	A	T	0.55	NMC1
4	27527324	C	T	0.515	NMC1
4	28416972	G	T	0.469	NMC1
4	29625459	T	C	0.105	NMC1
4	30812933	G	T	0.158	NMC1
4	31502746	A	T	0.414	NMC1
4	32368364	T	G	0.5	NMC1
4	33107263	T	A	0.357	NMC1
4	34884306	G	T	0.563	NMC1
4	35222420	C	A	0.143	NMC1
4	36309601	G	A	0.48	NMC1
4	36928761	G	A	0.37	NMC1
4	37190856	G	T	0.483	NMC1
4	43098119	A	G	0.55	NMC1
4	43209593	G	A	0.2	NMC1
4	43304985	A	G	0.278	NMC1
4	43901139	C	T	0.474	NMC1
4	44529036	T	C	0.565	NMC1
4	44772908	A	T	0.511	NMC1
4	46635087	A	G	0.667	NMC1
4	47053103	A	T	0.703	NMC1
4	47164321	C	T	0.361	NMC1
4	47213605	G	T	0.485	NMC1
4	48015561	A	T	0.486	NMC1
4	48423918	C	G	0.524	NMC1
4	55872121	A	C	0.436	NMC1
4	58443737	A	C	0.571	NMC1
4	58581672	T	A	0.455	NMC1
4	58659187	A	C	0.462	NMC1
4	58711669	T	A	0.571	NMC1
4	59392218	C	A	0.489	NMC1
4	59445336	A	T	0.45	NMC1
4	59829476	G	T	0.563	NMC1
4	59849833	G	T	0.5	NMC1
4	60039305	G	T	0.222	NMC1
4	60414884	C	A	0.647	NMC1
4	60751309	C	T	0.714	NMC1
4	62427249	G	A	0.533	NMC1
4	63164042	C	G	0.35	NMC1
4	64251686	C	A	0.581	NMC1
4	64414951	C	A	0.586	NMC1
4	65109065	A	G	0.595	NMC1
4	65250112	A	G	0.278	NMC1
4	65778254	A	C	0.452	NMC1
4	66375644	A	G	0.525	NMC1
4	66788357	G	A	0.576	NMC1
4	66947620	T	G	0.353	NMC1
4	67552166	A	C	0.158	NMC1
4	68790504	A	C	0.316	NMC1
4	69020966	G	A	0.489	NMC1
4	69339173	G	T	0.615	NMC1
4	70756564	G	C	0.593	NMC1
4	72527543	T	A	0.452	NMC1
4	74547572	G	A	0.593	NMC1
4	75192883	C	A	0.391	NMC1
4	76112922	C	T	0.636	NMC1
4	77199911	G	T	0.457	NMC1
4	78243338	T	C	0.12	NMC1
4	79483464	G	A	0.182	NMC1
4	82838482	A	G	0.281	NMC1
4	82872189	A	G	0.393	NMC1
4	86083477	C	A	0.543	NMC1
4	86249083	G	T	0.5	NMC1
4	87178691	C	A	0.463	NMC1
4	87790775	A	G	0.5	NMC1
4	89447919	A	T	0.344	NMC1
4	89447920	G	T	0.344	NMC1
4	90265484	C	A	0.433	NMC1
4	90690224	T	C	0.568	NMC1
4	91142716	C	T	0.457	NMC1
4	92664465	G	A	0.421	NMC1
4	93740981	C	T	0.625	NMC1
4	93861447	G	T	0.441	NMC1
4	93868426	G	A	0.211	NMC1
4	94526713	A	T	0.139	NMC1
4	95995188	T	C	0.515	NMC1
4	97906858	T	C	0.514	NMC1
4	98345774	C	A	0.448	NMC1
4	98398451	G	A	0.5	NMC1
4	98767560	G	A	0.643	NMC1
4	99857672	G	A	0.382	NMC1
4	100886447	A	G	0.581	NMC1
4	101739016	C	T	0.44	NMC1
4	104942147	C	T	0.214	NMC1
4	105620574	A	C	0.654	NMC1
4	105924124	C	A	0.25	NMC1
4	106132485	A	G	0.393	NMC1
4	106994551	C	A	0.462	NMC1
4	107399810	T	C	0.657	NMC1
4	107723722	C	T	0.533	NMC1
4	108846037	T	A	0.222	NMC1
4	109555895	C	T	0.4	NMC1
4	110006861	T	C	0.667	NMC1
4	110102809	T	C	0.464	NMC1
4	110726363	T	A	0.345	NMC1
4	112137058	T	C	0.444	NMC1
4	112265840	G	T	0.536	NMC1
4	115492386	T	C	0.467	NMC1
4	115835156	T	A	0.55	NMC1
4	116773931	C	A	0.348	NMC1
4	117645765	G	T	0.441	NMC1
4	117813015	C	A	0.577	NMC1
4	118042492	C	T	0.357	NMC1
4	118738908	T	C	0.559	NMC1
4	118738909	G	A	0.559	NMC1
4	118838125	T	C	0.182	NMC1
4	118984849	T	G	0.5	NMC1
4	119888337	C	A	0.379	NMC1
4	120454373	A	G	0.625	NMC1
4	120865002	G	T	0.833	NMC1
4	123048292	T	G	0.571	NMC1
4	128075653	T	G	0.391	NMC1
4	128175436	T	A	0.541	NMC1
4	128652697	A	C	0.519	NMC1
4	130884302	A	T	0.6	NMC1
4	131007643	A	C	0.4	NMC1
4	131144688	A	G	0.478	NMC1
4	131565172	T	C	0.423	NMC1
4	131590085	T	C	0.441	NMC1
4	132071617	A	T	0.419	NMC1
4	132411183	G	A	0.634	NMC1
4	133185143	C	A	0.407	NMC1
4	133407853	G	T	0.22	NMC1
4	133618884	T	C	0.594	NMC1
4	133788680	C	T	0.474	NMC1
4	134329922	C	A	0.5	NMC1
4	135797104	G	T	0.533	NMC1
4	136073013	A	C	0.438	NMC1
4	136292216	A	C	0.545	NMC1
4	136294873	C	T	0.351	NMC1
4	136506766	A	G	0.543	NMC1
4	136715178	A	G	0.37	NMC1
4	136719148	C	T	0.595	NMC1
4	136953913	A	C	0.464	NMC1
4	137589310	G	T	0.553	NMC1
4	137749517	A	G	0.444	NMC1
4	137762301	C	T	0.13	NMC1
4	137933140	G	A	0.471	NMC1
4	138462363	C	A	0.417	NMC1
4	139311896	T	G	0.467	NMC1
4	140179235	T	C	0.528	NMC1
4	140267858	G	A	0.138	NMC1
4	141139091	T	C	0.563	NMC1
4	142075237	A	G	0.308	NMC1
4	142082703	G	T	0.333	NMC1
4	142319553	G	T	0.645	NMC1
4	142462017	G	A	0.533	NMC1
4	143912612	A	T	0.36	NMC1
4	146645782	C	A	0.455	NMC1
4	147982767	G	A	0.419	NMC1
4	148827648	C	A	0.778	NMC1
4	150685611	G	A	0.167	NMC1
4	150851147	T	C	0.6	NMC1
4	156522813	T	C	0.409	NMC1
4	156867736	T	C	0.174	NMC1
4	157617501	T	C	0.559	NMC1
4	158036408	T	G	0.516	NMC1
4	158433605	C	G	0.478	NMC1
4	158825610	A	G	0.565	NMC1
4	159450399	G	T	0.333	NMC1
4	159954475	A	G	0.433	NMC1
4	160342535	C	A	0.179	NMC1
4	161633646	C	A	0.543	NMC1
4	161926083	C	T	0.563	NMC1
4	163059028	A	T	0.633	NMC1
4	164214415	C	G	0.458	NMC1
4	165433969	A	C	0.455	NMC1
4	167020594	A	T	0.318	NMC1
4	167023056	C	T	0.575	NMC1
4	168358652	G	A	0.458	NMC1
4	168600381	G	A	0.571	NMC1
4	168845316	A	T	0.636	NMC1
4	171318196	A	C	0.571	NMC1
4	174530107	C	A	0.6	NMC1
4	175113526	T	A	0.179	NMC1
4	176403464	C	T	0.304	NMC1
4	179326576	C	A	0.125	NMC1
4	179686963	G	T	0.586	NMC1
4	179686964	A	T	0.586	NMC1
4	179764259	T	C	0.471	NMC1
4	179879021	C	T	0.529	NMC1
4	179970476	A	T	0.333	NMC1
4	180398918	C	T	0.486	NMC1
4	180501755	A	T	0.462	NMC1
4	180606258	C	T	0.481	NMC1
4	180929841	G	T	0.524	NMC1
4	181034303	G	T	0.481	NMC1
4	181676629	C	T	0.476	NMC1
4	181699217	C	A	0.346	NMC1
4	181706990	T	G	0.214	NMC1
4	181911112	C	A	0.581	NMC1
4	182180900	A	C	0.5	NMC1
4	182523259	A	G	0.652	NMC1
4	182595275	A	C	0.553	NMC1
4	183172786	T	A	0.381	NMC1
4	183183780	A	G	0.609	NMC1
4	183543811	A	G	0.515	NMC1
4	185491179	G	A	0.28	NMC1
4	185846120	T	G	0.333	NMC1
4	188025685	T	C	0.371	NMC1
4	188390039	A	T	0.143	NMC1
4	190023467	C	G	0.581	NMC1
4	190039723	A	T	0.462	NMC1
4	190246750	T	C	0.543	NMC1
4	190276177	T	A	0.364	NMC1
4	190374822	C	T	0.393	NMC1
4	190406391	G	T	0.583	NMC1
4	190714754	G	A	0.394	NMC1
5	203225	C	T	0.4	NMC1
5	569207	C	T	0.391	NMC1
5	864477	G	A	0.148	NMC1
5	1425572	A	C	0.516	NMC1
5	2787444	C	A	0.545	NMC1
5	3258225	G	A	0.273	NMC1
5	3449676	T	C	0.483	NMC1
5	3811088	A	T	0.529	NMC1
5	4085114	T	G	0.6	NMC1
5	4180726	T	C	0.432	NMC1
5	4212027	C	T	0.467	NMC1
5	4846386	A	G	0.542	NMC1
5	4998349	A	G	0.486	NMC1
5	8150768	C	A	0.5	NMC1
5	8701941	A	G	0.621	NMC1
5	9682073	T	C	0.441	NMC1
5	10290959	A	G	0.545	NMC1
5	10725589	G	A	0.583	NMC1
5	10862915	C	A	0.5	NMC1
5	11169865	G	T	0.333	NMC1
5	11176753	C	T	0.5	NMC1
5	11436753	A	T	0.558	NMC1
5	11626501	C	T	0.621	NMC1
5	12125003	A	T	0.194	NMC1
5	12420898	A	G	0.385	NMC1
5	12683261	C	A	0.486	NMC1
5	13075623	T	G	0.419	NMC1
5	13115161	T	C	0.524	NMC1
5	13455362	C	T	0.625	NMC1
5	14580950	G	A	0.429	NMC1
5	14637277	G	T	0.536	NMC1
5	15532946	T	A	0.586	NMC1
5	15902703	G	C	0.438	NMC1
5	16027593	C	T	0.357	NMC1
5	17075949	C	T	0.429	NMC1
5	17360198	G	T	0.28	NMC1
5	17626640	C	A	0.464	NMC1
5	17727525	A	T	0.5	NMC1
5	18000935	T	C	0.464	NMC1
5	18159873	A	T	0.541	NMC1
5	18208150	G	A	0.522	NMC1
5	18392857	A	C	0.618	NMC1
5	19180946	A	G	0.515	NMC1
5	19366990	A	C	0.6	NMC1
5	19636080	G	T	0.256	NMC1
5	19947569	G	A	0.261	NMC1
5	19947570	C	A	0.261	NMC1
5	19947593	T	G	0.318	NMC1
5	19957275	A	G	0.36	NMC1
5	20124858	A	T	0.467	NMC1
5	20738369	G	T	0.556	NMC1
5	21022542	C	A	0.208	NMC1
5	21081260	T	A	0.684	NMC1
5	21875506	C	T	0.28	NMC1
5	22135063	T	G	0.639	NMC1
5	22481761	T	A	0.406	NMC1
5	22658844	A	G	0.531	NMC1
5	22715262	C	A	0.425	NMC1
5	22927311	G	T	0.593	NMC1
5	22969367	C	T	0.353	NMC1
5	23113756	T	A	0.412	NMC1
5	23776815	A	C	0.417	NMC1
5	23916483	A	G	0.304	NMC1
5	23921828	A	G	0.71	NMC1
5	24075816	C	G	0.588	NMC1
5	24743657	G	A	0.64	NMC1
5	25045642	T	G	0.571	NMC1
5	25994906	C	T	0.613	NMC1
5	26267609	C	T	0.636	NMC1
5	26566007	G	A	0.472	NMC1
5	26638540	G	A	0.458	NMC1
5	27022080	G	A	0.529	NMC1
5	27999369	T	C	0.436	NMC1
5	28228029	T	C	0.436	NMC1
5	29780182	T	A	0.395	NMC1
5	29976047	G	A	0.423	NMC1
5	29998661	A	G	0.517	NMC1
5	32850284	A	G	0.545	NMC1
5	34075492	T	C	0.229	NMC1
5	37306549	T	G	0.345	NMC1
5	37306557	A	G	0.357	NMC1
5	38656393	A	G	0.565	NMC1
5	38749931	C	A	0.467	NMC1
5	39299632	A	G	0.52	NMC1
5	42234326	A	T	0.605	NMC1
5	44019426	A	T	0.394	NMC1
5	45535452	C	T	0.636	NMC1
5	49468996	T	C	0.5	NMC1
5	49547701	C	A	0.389	NMC1
5	50053645	T	C	0.75	NMC1
5	50534847	T	A	0.595	NMC1
5	50724055	T	C	0.353	NMC1
5	50958262	G	C	0.321	NMC1
5	51332421	C	T	0.464	NMC1
5	51751831	A	C	0.448	NMC1
5	52753466	A	T	0.469	NMC1
5	52825942	G	T	0.533	NMC1
5	54611602	G	T	0.577	NMC1
5	55470330	C	A	0.531	NMC1
5	57543730	A	G	0.645	NMC1
5	57672011	G	T	0.382	NMC1
5	60103751	G	A	0.474	NMC1
5	61180128	A	T	0.424	NMC1
5	62596413	C	T	0.432	NMC1
5	63023618	A	T	0.357	NMC1
5	63625269	T	A	0.389	NMC1
5	64200634	G	T	0.25	NMC1
5	65006379	T	C	0.483	NMC1
5	65754586	C	A	0.444	NMC1
5	68634976	G	A	0.3	NMC1
5	71417832	C	A	0.677	NMC1
5	74626336	C	T	0.316	NMC1
5	78156038	C	T	0.24	NMC1
5	78416610	C	A	0.469	NMC1
5	79311150	A	C	0.391	NMC1
5	82327880	C	T	0.444	NMC1
5	82431296	A	T	0.457	NMC1
5	84320670	G	T	0.515	NMC1
5	84320671	A	T	0.515	NMC1
5	84402263	A	T	0.559	NMC1
5	84577811	G	T	0.407	NMC1
5	84737461	G	A	0.5	NMC1
5	84768444	A	C	0.438	NMC1
5	85042336	A	C	0.516	NMC1
5	85727969	G	A	0.5	NMC1
5	85903223	A	T	0.458	NMC1
5	85903224	G	T	0.458	NMC1
5	86166004	A	T	0.2	NMC1
5	87190579	C	T	0.439	NMC1
5	87535693	G	A	0.407	NMC1
5	88348280	G	A	0.391	NMC1
5	88659662	A	T	0.371	NMC1
5	89848889	G	C	0.571	NMC1
5	91041616	T	C	0.571	NMC1
5	92376365	G	T	0.625	NMC1
5	93377506	G	A	0.481	NMC1
5	96495376	C	T	0.478	NMC1
5	97142897	C	A	0.316	NMC1
5	100121305	A	C	0.625	NMC1
5	100280799	C	T	0.414	NMC1
5	101358973	C	T	0.5	NMC1
5	102818236	G	A	0.652	NMC1
5	104538536	A	T	0.382	NMC1
5	106477948	A	T	0.543	NMC1
5	108923519	T	G	0.139	NMC1
5	109170427	T	C	0.606	NMC1
5	109412626	C	T	0.481	NMC1
5	109763652	T	G	0.467	NMC1
5	110336223	A	G	0.545	NMC1
5	111149669	C	A	0.441	NMC1
5	111221223	C	T	0.517	NMC1
5	111294402	A	T	0.343	NMC1
5	112019039	A	G	0.308	NMC1
5	113013746	A	T	0.4	NMC1
5	113426969	A	G	0.423	NMC1
5	113585839	G	T	0.447	NMC1
5	113755586	T	A	0.5	NMC1
5	113935576	G	A	0.385	NMC1
5	114643328	C	T	0.344	NMC1
5	114859816	T	C	0.515	NMC1
5	116339541	C	A	0.471	NMC1
5	116339542	A	C	0.471	NMC1
5	117182552	G	A	0.5	NMC1
5	117805161	A	C	0.48	NMC1
5	117814974	G	A	0.478	NMC1
5	117817405	G	A	0.525	NMC1
5	119947239	C	T	0.36	NMC1
5	120013148	G	A	0.406	NMC1
5	120597090	C	G	0.172	NMC1
5	121650131	C	T	0.189	NMC1
5	121689625	G	T	0.606	NMC1
5	121689638	G	T	0.636	NMC1
5	123667604	T	A	0.5	NMC1
5	124431365	G	T	0.148	NMC1
5	125124814	T	C	0.545	NMC1
5	126203959	A	G	0.316	NMC1
5	126443734	G	C	0.541	NMC1
5	126789325	A	C	0.545	NMC1
5	127152944	G	C	0.5	NMC1
5	128784913	C	A	0.393	NMC1
5	128946141	C	T	0.467	NMC1
5	129267241	A	T	0.5	NMC1
5	129532561	T	C	0.567	NMC1
5	129693077	T	A	0.474	NMC1
5	129771571	C	T	0.541	NMC1
5	131207822	C	T	0.5	NMC1
5	132969925	C	T	0.538	NMC1
5	136336458	C	T	0.526	NMC1
5	136416804	G	A	0.389	NMC1
5	136614859	C	A	0.528	NMC1
5	137196560	C	T	0.5	NMC1
5	139174027	C	G	0.679	NMC1
5	139583539	G	A	0.536	NMC1
5	140908693	G	A	0.258	NMC1
5	141625561	G	A	0.367	NMC1
5	141964487	A	G	0.524	NMC1
5	143466275	T	G	0.436	NMC1
5	143522143	G	A	0.583	NMC1
5	143803823	G	T	0.5	NMC1
5	144005988	G	C	0.588	NMC1
5	144817761	C	T	0.476	NMC1
5	148879618	G	A	0.4	NMC1
5	149601991	G	C	0.452	NMC1
5	149875856	G	A	0.528	NMC1
5	149881520	A	G	0.24	NMC1
5	149957966	G	A	0.611	NMC1
5	150276068	G	T	0.321	NMC1
5	152428570	A	G	0.429	NMC1
5	152712004	A	G	0.474	NMC1
5	154190171	C	T	0.667	NMC1
5	155419656	G	T	0.389	NMC1
5	155565694	A	G	0.474	NMC1
5	155814769	C	G	0.346	NMC1
5	155873094	C	T	0.545	NMC1
5	156041810	C	T	0.621	NMC1
5	156392027	C	T	0.571	NMC1
5	157711284	C	T	0.571	NMC1
5	159030488	T	A	0.417	NMC1
5	160079207	T	C	0.4	NMC1
5	161832355	T	G	0.583	NMC1
5	162107737	G	A	0.469	NMC1
5	162618913	A	C	0.5	NMC1
5	163416076	T	A	0.4	NMC1
5	163576009	A	G	0.406	NMC1
5	163753835	A	G	0.296	NMC1
5	164758924	T	A	0.5	NMC1
5	164878117	C	A	0.441	NMC1
5	165604135	T	A	0.444	NMC1
5	165633615	C	A	0.4	NMC1
5	165750640	T	A	0.478	NMC1
5	165777113	C	T	0.382	NMC1
5	166818180	A	T	0.44	NMC1
5	167476961	C	T	0.292	NMC1
5	168222980	A	G	0.467	NMC1
5	168230072	C	A	0.63	NMC1
5	168696012	T	G	0.69	NMC1
5	168870237	C	T	0.632	NMC1
5	169440921	T	A	0.167	NMC1
5	169496295	C	T	0.231	NMC1
5	172202068	C	T	0.5	NMC1
5	173100147	C	T	0.567	NMC1
5	173290707	T	C	0.609	NMC1
5	174272478	G	T	0.444	NMC1
5	174478588	T	G	0.609	NMC1
5	176004746	C	T	0.231	NMC1
5	176103743	C	T	0.333	NMC1
5	178304816	A	C	0.556	NMC1
5	179061770	G	C	0.522	NMC1
5	179178134	G	A	0.391	NMC1
5	180566380	T	C	0.235	NMC1
6	343088	G	T	0.231	NMC1
6	358008	G	T	0.188	NMC1
6	1566657	G	T	0.515	NMC1
6	1666934	C	A	0.583	NMC1
6	1931162	T	C	0.448	NMC1
6	2056600	C	G	0.56	NMC1
6	3318393	G	A	0.593	NMC1
6	4156740	T	A	0.393	NMC1
6	5209757	G	A	0.556	NMC1
6	5499444	G	A	0.407	NMC1
6	5986000	C	T	0.548	NMC1
6	8023622	A	C	0.417	NMC1
6	8907551	C	A	0.357	NMC1
6	9418880	C	A	0.444	NMC1
6	9540569	T	G	0.515	NMC1
6	9675170	C	T	0.487	NMC1
6	9739966	C	T	0.5	NMC1
6	11478919	A	G	0.464	NMC1
6	11596620	C	T	0.391	NMC1
6	12164324	G	A	0.375	NMC1
6	12263121	A	G	0.571	NMC1
6	13910356	G	A	0.586	NMC1
6	14263930	G	A	0.128	NMC1
6	14499564	A	G	0.571	NMC1
6	14499826	C	G	0.364	NMC1
6	16662091	C	T	0.478	NMC1
6	17448786	A	C	0.565	NMC1
6	17471046	A	C	0.538	NMC1
6	20011883	G	A	0.516	NMC1
6	21271584	C	T	0.366	NMC1
6	23994132	A	G	0.457	NMC1
6	24098536	A	T	0.5	NMC1
6	24098537	G	A	0.5	NMC1
6	24329602	A	G	0.125	NMC1
6	24858596	G	C	0.524	NMC1
6	25116006	T	G	0.618	NMC1
6	26857006	G	C	0.486	NMC1
6	27278465	G	A	0.429	NMC1
6	31208662	T	C	0.462	NMC1
6	32968761	C	T	0.529	NMC1
6	33949965	A	G	0.48	NMC1
6	33949966	G	T	0.48	NMC1
6	34158918	A	G	0.5	NMC1
6	35060601	A	G	0.444	NMC1
6	35863612	G	A	0.654	NMC1
6	39211936	C	A	0.528	NMC1
6	39412283	T	A	0.448	NMC1
6	39558092	C	T	0.417	NMC1
6	41183923	G	A	0.429	NMC1
6	41793826	A	C	0.579	NMC1
6	43672615	G	C	0.556	NMC1
6	43803105	C	A	0.452	NMC1
6	44135881	C	A	0.436	NMC1
6	44998712	C	A	0.217	NMC1
6	44998720	T	A	0.16	NMC1
6	46155657	T	C	0.167	NMC1
6	46393423	C	T	0.417	NMC1
6	47779779	A	G	0.577	NMC1
6	48854767	A	G	0.45	NMC1
6	50051958	T	A	0.235	NMC1
6	50409328	T	G	0.435	NMC1
6	51601006	T	C	0.455	NMC1
6	51789515	A	G	0.355	NMC1
6	52093590	C	T	0.172	NMC1
6	53590040	C	T	0.515	NMC1
6	54345658	G	A	0.367	NMC1
6	57470754	C	T	0.188	NMC1
6	57534531	T	G	0.333	NMC1
6	57883461	C	T	0.5	NMC1
6	62508676	A	G	0.5	NMC1
6	62836736	A	G	0.475	NMC1
6	63233987	G	T	0.438	NMC1
6	63262728	G	A	0.441	NMC1
6	63836531	C	T	0.419	NMC1
6	65056687	T	A	0.447	NMC1
6	65156881	G	T	0.7	NMC1
6	65284945	C	T	0.625	NMC1
6	66297328	T	C	0.56	NMC1
6	66325339	C	T	0.182	NMC1
6	67170322	A	G	0.433	NMC1
6	67639793	A	T	0.485	NMC1
6	67958720	T	A	0.45	NMC1
6	68198453	T	C	0.423	NMC1
6	68303128	A	C	0.452	NMC1
6	68694259	T	C	0.541	NMC1
6	69292358	G	C	0.477	NMC1
6	69304082	G	A	0.677	NMC1
6	69340122	A	T	0.553	NMC1
6	70763345	G	A	0.417	NMC1
6	71326104	G	A	0.148	NMC1
6	72595638	G	A	0.394	NMC1
6	74264259	A	T	0.5	NMC1
6	75296323	C	A	0.548	NMC1
6	75401852	A	T	0.242	NMC1
6	78723205	C	G	0.433	NMC1
6	78768051	G	T	0.189	NMC1
6	78952503	T	C	0.433	NMC1
6	78980598	A	G	0.789	NMC1
6	79021873	C	A	0.39	NMC1
6	82228578	C	T	0.385	NMC1
6	82485153	C	A	0.279	NMC1
6	84119096	C	A	0.179	NMC1
6	85004536	T	C	0.677	NMC1
6	87399114	T	A	0.391	NMC1
6	89102530	C	A	0.571	NMC1
6	91497766	C	T	0.605	NMC1
6	92490622	G	A	0.524	NMC1
6	92598579	G	A	0.545	NMC1
6	92767225	C	A	0.412	NMC1
6	92886758	A	G	0.459	NMC1
6	93346141	T	C	0.58	NMC1
6	94556486	C	A	0.545	NMC1
6	94582675	G	T	0.533	NMC1
6	94818076	G	A	0.543	NMC1
6	96547289	A	C	0.174	NMC1
6	96782741	G	A	0.172	NMC1
6	97084829	A	T	0.484	NMC1
6	99816324	T	C	0.633	NMC1
6	100120815	G	T	0.593	NMC1
6	100206337	G	T	0.444	NMC1
6	101829077	G	T	0.31	NMC1
6	102714837	T	A	0.48	NMC1
6	102736978	C	G	0.353	NMC1
6	102877018	G	A	0.526	NMC1
6	103581836	C	T	0.567	NMC1
6	103838192	C	G	0.471	NMC1
6	104122563	C	T	0.615	NMC1
6	104358421	T	C	0.41	NMC1
6	104513162	A	C	0.516	NMC1
6	104866255	G	A	0.455	NMC1
6	104891535	G	T	0.452	NMC1
6	105213037	C	A	0.5	NMC1
6	105377098	T	C	0.24	NMC1
6	105617648	A	G	0.552	NMC1
6	105908304	A	G	0.611	NMC1
6	112755606	A	G	0.4	NMC1
6	112910694	G	T	0.333	NMC1
6	113040441	C	T	0.152	NMC1
6	113078124	T	A	0.48	NMC1
6	113721063	C	T	0.267	NMC1
6	114214686	T	C	0.519	NMC1
6	115219609	T	C	0.484	NMC1
6	116183030	T	A	0.424	NMC1
6	116365705	G	T	0.719	NMC1
6	117497781	C	A	0.594	NMC1
6	117569147	A	G	0.381	NMC1
6	118510351	G	A	0.579	NMC1
6	118916510	T	A	0.583	NMC1
6	120427740	A	T	0.472	NMC1
6	120615091	G	A	0.565	NMC1
6	122638040	C	T	0.419	NMC1
6	122650926	C	T	0.464	NMC1
6	123001673	G	A	0.586	NMC1
6	125252364	T	A	0.5	NMC1
6	126935862	G	A	0.655	NMC1
6	127446623	A	G	0.242	NMC1
6	128685570	A	G	0.512	NMC1
6	129132664	G	A	0.35	NMC1
6	131090074	G	A	0.568	NMC1
6	131411030	G	C	0.448	NMC1
6	132458344	G	T	0.125	NMC1
6	132495144	C	A	0.417	NMC1
6	133702213	C	T	0.4	NMC1
6	136640413	C	T	0.5	NMC1
6	137948686	A	T	0.465	NMC1
6	140430493	G	A	0.571	NMC1
6	142756269	G	T	0.35	NMC1
6	143071507	G	C	0.407	NMC1
6	144150654	A	G	0.523	NMC1
6	148010820	G	A	0.167	NMC1
6	149958469	G	A	0.526	NMC1
6	156432152	G	A	0.586	NMC1
6	157408972	T	C	0.6	NMC1
6	159293433	A	G	0.531	NMC1
6	161245908	T	A	0.438	NMC1
6	162912298	G	A	0.625	NMC1
6	163091633	A	G	0.533	NMC1
6	163367215	A	C	0.538	NMC1
6	164107212	C	T	0.345	NMC1
6	164681663	A	G	0.514	NMC1
6	166368701	G	T	0.654	NMC1
6	166465289	G	A	0.636	NMC1
6	166652108	G	T	0.174	NMC1
6	166935334	A	G	0.414	NMC1
6	167058670	G	A	0.485	NMC1
6	170035156	C	T	0.294	NMC1
6	170863499	C	A	0.25	NMC1
7	3453644	G	A	0.314	NMC1
7	3847617	C	T	0.389	NMC1
7	3930472	G	T	0.385	NMC1
7	4653110	C	T	0.393	NMC1
7	4683141	C	A	0.52	NMC1
7	5452170	G	A	0.552	NMC1
7	7456310	A	C	0.441	NMC1
7	11466022	G	T	0.548	NMC1
7	12122605	T	A	0.469	NMC1
7	12971701	A	T	0.563	NMC1
7	13093762	C	A	0.474	NMC1
7	14552907	G	C	0.463	NMC1
7	14819772	G	A	0.517	NMC1
7	15515966	A	C	0.63	NMC1
7	16330228	G	C	0.528	NMC1
7	18111330	C	T	0.643	NMC1
7	19179001	G	T	0.514	NMC1
7	19592438	T	C	0.412	NMC1
7	20706674	A	T	0.417	NMC1
7	20906188	A	G	0.552	NMC1
7	24393733	C	T	0.432	NMC1
7	24720332	A	T	0.429	NMC1
7	26457067	G	A	0.536	NMC1
7	31853679	C	T	0.448	NMC1
7	32238894	G	T	0.52	NMC1
7	34628730	C	T	0.565	NMC1
7	35252802	T	C	0.545	NMC1
7	35507228	A	T	0.577	NMC1
7	36470553	G	C	0.44	NMC1
7	37359708	A	T	0.379	NMC1
7	37455748	A	T	0.414	NMC1
7	37631574	C	T	0.545	NMC1
7	38322628	C	A	0.407	NMC1
7	39989386	G	C	0.455	NMC1
7	40339200	T	C	0.625	NMC1
7	43297068	G	T	0.5	NMC1
7	43829667	G	A	0.474	NMC1
7	44293460	A	G	0.619	NMC1
7	46429864	G	A	0.467	NMC1
7	46602780	A	G	0.324	NMC1
7	47054471	A	T	0.393	NMC1
7	49151482	T	C	0.222	NMC1
7	50114235	A	T	0.154	NMC1
7	50231351	G	T	0.192	NMC1
7	50530946	G	A	0.423	NMC1
7	51755653	C	G	0.25	NMC1
7	51807776	G	A	0.394	NMC1
7	52069144	A	C	0.517	NMC1
7	52121546	A	T	0.238	NMC1
7	52242096	G	T	0.5	NMC1
7	52446210	A	G	0.385	NMC1
7	52538698	T	A	0.5	NMC1
7	52538735	G	A	0.407	NMC1
7	52795129	T	C	0.55	NMC1
7	52831952	A	C	0.459	NMC1
7	52989581	A	G	0.5	NMC1
7	53497828	C	A	0.439	NMC1
7	53497829	C	T	0.429	NMC1
7	53515317	A	T	0.424	NMC1
7	53554600	A	G	0.5	NMC1
7	54672266	C	T	0.28	NMC1
7	54893048	T	C	0.538	NMC1
7	55040014	A	G	0.477	NMC1
7	55540829	C	T	0.483	NMC1
7	55869850	A	G	0.625	NMC1
7	55877779	C	A	0.455	NMC1
7	56426203	A	G	0.414	NMC1
7	57214033	G	T	0.313	NMC1
7	57272336	G	C	0.435	NMC1
7	57580054	G	T	0.393	NMC1
7	57999312	T	G	0.6	NMC1
7	61086021	G	A	0.538	NMC1
7	61875263	C	A	0.292	NMC1
7	62306067	G	A	0.388	NMC1
7	62316900	A	C	0.281	NMC1
7	62348701	A	C	0.156	NMC1
7	63260545	G	T	0.44	NMC1
7	63494020	C	G	0.606	NMC1
7	63598039	A	C	0.2	NMC1
7	63727030	A	C	0.588	NMC1
7	64752067	A	G	0.529	NMC1
7	65884723	A	G	0.588	NMC1
7	66715325	T	A	0.483	NMC1
7	67796573	A	C	0.581	NMC1
7	68016408	G	A	0.526	NMC1
7	68141526	T	C	0.517	NMC1
7	69886227	A	T	0.36	NMC1
7	70219544	A	G	0.188	NMC1
7	70283398	C	A	0.563	NMC1
7	70576114	C	A	0.208	NMC1
7	73278248	G	A	0.448	NMC1
7	75279192	G	C	0.538	NMC1
7	78002959	T	A	0.176	NMC1
7	78184281	G	A	0.533	NMC1
7	78258624	C	A	0.438	NMC1
7	78274671	A	G	0.219	NMC1
7	78487675	G	T	0.346	NMC1
7	79378783	G	C	0.139	NMC1
7	79541770	G	T	0.5	NMC1
7	80116414	T	C	0.517	NMC1
7	84478558	T	A	0.545	NMC1
7	84478559	C	A	0.545	NMC1
7	85042033	G	T	0.526	NMC1
7	85630123	A	G	0.429	NMC1
7	85927326	A	G	0.471	NMC1
7	86736653	A	G	0.452	NMC1
7	87001323	C	A	0.538	NMC1
7	87494520	T	C	0.483	NMC1
7	87806792	T	A	0.483	NMC1
7	89194106	G	A	0.486	NMC1
7	89625525	A	T	0.5	NMC1
7	90305773	G	A	0.591	NMC1
7	91765254	G	T	0.348	NMC1
7	92512020	G	A	0.577	NMC1
7	92616602	A	G	0.516	NMC1
7	94099876	A	G	0.097	NMC1
7	94126896	C	A	0.56	NMC1
7	94692598	G	A	0.152	NMC1
7	99207132	G	T	0.542	NMC1
7	101439616	G	C	0.63	NMC1
7	101553906	C	T	0.556	NMC1
7	103450235	A	T	0.35	NMC1
7	104088279	T	C	0.417	NMC1
7	109981623	C	A	0.4	NMC1
7	110479104	G	C	0.528	NMC1
7	112590740	G	A	0.4	NMC1
7	113242837	C	A	0.481	NMC1
7	113782145	T	A	0.448	NMC1
7	115112942	A	T	0.391	NMC1
7	115530556	G	T	0.217	NMC1
7	116272275	A	T	0.439	NMC1
7	117929960	C	A	0.452	NMC1
7	118654308	A	G	0.267	NMC1
7	118654310	A	G	0.267	NMC1
7	119272819	A	C	0.628	NMC1
7	121684269	A	T	0.512	NMC1
7	122218341	A	G	0.645	NMC1
7	122892620	G	T	0.5	NMC1
7	123057830	G	A	0.421	NMC1
7	125194256	T	G	0.575	NMC1
7	125616125	A	T	0.391	NMC1
7	125805759	T	G	0.655	NMC1
7	125930907	G	A	0.375	NMC1
7	126315738	C	T	0.514	NMC1
7	126506740	G	A	0.364	NMC1
7	130793640	A	G	0.429	NMC1
7	131245716	G	A	0.5	NMC1
7	132401852	C	T	0.526	NMC1
7	132806357	A	G	0.514	NMC1
7	133442769	G	A	0.577	NMC1
7	135479178	T	A	0.571	NMC1
7	136085726	G	T	0.548	NMC1
7	136720913	G	T	0.438	NMC1
7	137164591	C	A	0.163	NMC1
7	137448459	A	T	0.636	NMC1
7	138101964	C	T	0.5	NMC1
7	138677304	G	A	0.432	NMC1
7	138829843	A	G	0.406	NMC1
7	141415455	A	T	0.5	NMC1
7	141560837	G	A	0.618	NMC1
7	142145387	G	A	0.643	NMC1
7	142206007	G	A	0.556	NMC1
7	142378984	A	T	0.522	NMC1
7	142665992	G	T	0.684	NMC1
7	143638638	C	T	0.419	NMC1
7	143804121	G	T	0.424	NMC1
7	145514190	G	T	0.567	NMC1
7	145521590	A	T	0.412	NMC1
7	145594649	A	G	0.391	NMC1
7	145685516	T	C	0.3	NMC1
7	145762889	G	T	0.6	NMC1
7	145783854	C	T	0.541	NMC1
7	146036364	C	A	0.4	NMC1
7	146457339	C	T	0.36	NMC1
7	146865879	T	A	0.594	NMC1
7	147375532	T	C	0.415	NMC1
7	147968466	A	G	0.414	NMC1
7	148193750	C	T	0.238	NMC1
7	150519582	A	C	0.556	NMC1
7	153060506	G	T	0.429	NMC1
7	153090778	A	C	0.667	NMC1
7	153143049	A	C	0.345	NMC1
7	153953623	C	A	0.409	NMC1
7	154132413	C	T	0.261	NMC1
7	154872270	G	A	0.367	NMC1
7	154874329	C	T	0.516	NMC1
7	155417902	T	A	0.32	NMC1
7	155786765	C	T	0.462	NMC1
7	157141117	A	G	0.2	NMC1
7	157247591	G	A	0.235	NMC1
7	157510346	C	T	0.52	NMC1
7	157818350	T	A	0.5	NMC1
7	159043458	G	A	0.342	NMC1
8	306040	T	A	0.581	NMC1
8	365680	C	A	0.406	NMC1
8	732933	G	A	0.393	NMC1
8	855741	A	C	0.333	NMC1
8	1905924	T	C	0.387	NMC1
8	1917392	A	C	0.16	NMC1
8	2237341	T	G	0.206	NMC1
8	2578874	G	A	0.577	NMC1
8	2727031	T	G	0.37	NMC1
8	2802942	T	C	0.577	NMC1
8	2943522	C	T	0.474	NMC1
8	3688790	C	A	0.481	NMC1
8	3702576	G	C	0.2	NMC1
8	3824640	C	A	0.176	NMC1
8	3824641	G	T	0.176	NMC1
8	4614946	A	T	0.633	NMC1
8	4854066	G	T	0.524	NMC1
8	5085330	C	T	0.462	NMC1
8	5744047	C	T	0.429	NMC1
8	5914700	T	G	0.435	NMC1
8	9782486	G	A	0.484	NMC1
8	10830634	G	A	0.385	NMC1
8	10831154	G	A	0.448	NMC1
8	12617407	C	T	0.5	NMC1
8	12657537	C	A	0.64	NMC1
8	13187153	A	T	0.129	NMC1
8	13746391	T	G	0.439	NMC1
8	14378970	T	C	0.448	NMC1
8	14757383	G	A	0.483	NMC1
8	14859911	C	T	0.583	NMC1
8	15122323	C	T	0.5	NMC1
8	15768465	C	A	0.5	NMC1
8	20680432	C	A	0.235	NMC1
8	21362571	C	T	0.515	NMC1
8	23041193	C	T	0.467	NMC1
8	24841044	T	A	0.72	NMC1
8	25867236	T	C	0.24	NMC1
8	30649415	T	C	0.462	NMC1
8	30794314	G	T	0.481	NMC1
8	31525086	G	A	0.37	NMC1
8	31678658	A	C	0.568	NMC1
8	33086029	T	G	0.571	NMC1
8	33201674	A	T	0.622	NMC1
8	33461775	G	T	0.618	NMC1
8	33801061	G	T	0.423	NMC1
8	34002776	T	G	0.567	NMC1
8	34651077	C	T	0.542	NMC1
8	35249042	T	G	0.483	NMC1
8	35965364	C	A	0.387	NMC1
8	36085432	C	T	0.556	NMC1
8	38543717	C	A	0.522	NMC1
8	39497105	C	T	0.441	NMC1
8	39507409	C	T	0.571	NMC1
8	40890968	T	G	0.429	NMC1
8	43196266	G	A	0.391	NMC1
8	43690271	C	T	0.483	NMC1
8	47397712	T	C	0.571	NMC1
8	47605745	G	A	0.452	NMC1
8	49197679	G	A	0.313	NMC1
8	50160139	G	T	0.48	NMC1
8	50183744	T	C	0.5	NMC1
8	50870287	G	T	0.429	NMC1
8	51425346	T	A	0.533	NMC1
8	51484839	G	T	0.455	NMC1
8	51747597	T	C	0.462	NMC1
8	51907899	G	A	0.452	NMC1
8	52310754	C	A	0.225	NMC1
8	52992690	G	C	0.478	NMC1
8	53300869	G	A	0.375	NMC1
8	53699617	C	G	0.361	NMC1
8	56942580	T	C	0.542	NMC1
8	57795868	A	G	0.5	NMC1
8	58412105	A	G	0.515	NMC1
8	59868579	C	A	0.643	NMC1
8	60670203	T	G	0.333	NMC1
8	60777931	T	A	0.543	NMC1
8	60930611	A	T	0.543	NMC1
8	61242979	G	T	0.417	NMC1
8	61361456	C	A	0.257	NMC1
8	62564760	C	T	0.577	NMC1
8	63683534	A	T	0.526	NMC1
8	64585748	T	G	0.448	NMC1
8	64789749	T	C	0.5	NMC1
8	64891944	T	G	0.519	NMC1
8	64896503	A	T	0.538	NMC1
8	65298193	T	C	0.387	NMC1
8	65853720	C	A	0.481	NMC1
8	65960983	C	A	0.5	NMC1
8	65960987	C	T	0.52	NMC1
8	65991073	A	C	0.419	NMC1
8	65991113	T	C	0.421	NMC1
8	68000127	C	T	0.452	NMC1
8	69044136	T	G	0.593	NMC1
8	69374553	T	C	0.545	NMC1
8	69814560	T	A	0.333	NMC1
8	69876091	T	C	0.238	NMC1
8	70043288	C	T	0.481	NMC1
8	70216711	A	G	0.444	NMC1
8	70251717	A	T	0.667	NMC1
8	71831840	T	A	0.486	NMC1
8	72546125	G	T	0.552	NMC1
8	72592620	A	C	0.586	NMC1
8	73332143	T	C	0.571	NMC1
8	75356312	C	A	0.429	NMC1
8	76010257	G	A	0.387	NMC1
8	78156633	A	G	0.447	NMC1
8	78910294	A	G	0.393	NMC1
8	79597588	G	T	0.379	NMC1
8	79928532	G	A	0.515	NMC1
8	80053264	G	A	0.212	NMC1
8	80248642	G	A	0.444	NMC1
8	81000330	G	A	0.423	NMC1
8	81206960	T	A	0.5	NMC1
8	82163868	T	A	0.375	NMC1
8	82718313	G	A	0.455	NMC1
8	83936913	G	A	0.412	NMC1
8	84203641	C	T	0.364	NMC1
8	84638867	G	A	0.4	NMC1
8	85021185	G	T	0.424	NMC1
8	85215344	A	G	0.576	NMC1
8	85391790	T	G	0.394	NMC1
8	85611276	G	T	0.545	NMC1
8	89741374	C	T	0.467	NMC1
8	91325515	A	G	0.417	NMC1
8	91399831	G	A	0.533	NMC1
8	92016517	C	T	0.611	NMC1
8	93358102	G	T	0.48	NMC1
8	94038734	C	A	0.478	NMC1
8	94375668	C	T	0.407	NMC1
8	95651526	T	G	0.55	NMC1
8	98131437	A	T	0.368	NMC1
8	98462772	G	A	0.552	NMC1
8	101217254	G	T	0.25	NMC1
8	103003044	G	A	0.214	NMC1
8	103063429	C	A	0.346	NMC1
8	104144270	C	T	0.519	NMC1
8	105100257	A	G	0.382	NMC1
8	107378665	C	T	0.541	NMC1
8	108301854	T	C	0.667	NMC1
8	108617748	C	T	0.739	NMC1
8	109786160	G	C	0.429	NMC1
8	109907432	G	A	0.531	NMC1
8	111172278	G	T	0.565	NMC1
8	111631633	C	T	0.125	NMC1
8	111725994	G	A	0.448	NMC1
8	112221170	G	T	0.541	NMC1
8	112847247	A	C	0.289	NMC1
8	113124218	C	A	0.5	NMC1
8	113778261	T	A	0.375	NMC1
8	113831025	C	A	0.536	NMC1
8	114248133	T	C	0.607	NMC1
8	115680331	C	T	0.36	NMC1
8	115907353	A	G	0.722	NMC1
8	116358858	G	A	0.481	NMC1
8	116412398	C	T	0.552	NMC1
8	116525373	G	C	0.435	NMC1
8	116788050	G	T	0.452	NMC1
8	120608004	C	T	0.447	NMC1
8	122868230	T	C	0.444	NMC1
8	123050970	C	A	0.4	NMC1
8	124175280	G	A	0.364	NMC1
8	128323316	A	T	0.379	NMC1
8	129367618	A	G	0.344	NMC1
8	129553003	C	A	0.567	NMC1
8	130116397	C	T	0.63	NMC1
8	130562294	G	T	0.5	NMC1
8	131113866	G	T	0.318	NMC1
8	132122746	T	G	0.429	NMC1
8	132300916	G	A	0.455	NMC1
8	134242920	G	T	0.571	NMC1
8	134857240	G	A	0.5	NMC1
8	135987894	T	A	0.488	NMC1
8	137585339	G	A	0.813	NMC1
8	138056773	C	A	0.533	NMC1
8	138624064	T	C	0.419	NMC1
8	140163370	C	T	0.348	NMC1
8	143067391	G	A	0.265	NMC1
8	143473809	C	A	0.543	NMC1
8	143596255	G	C	0.583	NMC1
8	144564271	C	A	0.261	NMC1
8	144583489	T	C	0.459	NMC1
8	144585306	C	T	0.633	NMC1
8	144842280	C	A	0.16	NMC1
8	145271862	A	G	0.652	NMC1
9	828122	G	T	0.52	NMC1
9	993595	G	A	0.588	NMC1
9	4366285	G	A	0.423	NMC1
9	6531758	T	C	0.474	NMC1
9	6978909	A	T	0.258	NMC1
9	7447433	A	C	0.444	NMC1
9	10724631	T	A	0.605	NMC1
9	11075782	T	C	0.455	NMC1
9	11143217	T	A	0.667	NMC1
9	11272807	T	C	0.537	NMC1
9	11305469	A	T	0.419	NMC1
9	11666004	G	T	0.238	NMC1
9	12820210	G	A	0.29	NMC1
9	12822355	A	G	0.361	NMC1
9	14701838	C	A	0.476	NMC1
9	14781742	C	T	0.286	NMC1
9	15162035	G	C	0.333	NMC1
9	15511116	T	C	0.545	NMC1
9	18300290	T	C	0.621	NMC1
9	18304579	A	C	0.538	NMC1
9	21827376	G	T	0.7	NMC1
9	21865849	T	G	0.593	NMC1
9	22284965	A	G	0.346	NMC1
9	22812748	T	A	0.526	NMC1
9	23882391	G	A	0.444	NMC1
9	23947441	T	C	0.533	NMC1
9	24114735	C	T	0.455	NMC1
9	24285900	T	G	0.469	NMC1
9	24666812	G	T	0.289	NMC1
9	24821058	G	A	0.667	NMC1
9	25703261	A	C	0.571	NMC1
9	25768144	C	T	0.464	NMC1
9	25814682	G	T	0.594	NMC1
9	26109338	T	C	0.548	NMC1
9	26331260	A	T	0.48	NMC1
9	26853784	T	C	0.4	NMC1
9	27639453	C	A	0.4	NMC1
9	27639454	A	T	0.44	NMC1
9	28961173	C	G	0.5	NMC1
9	29056699	C	A	0.395	NMC1
9	29805294	T	C	0.32	NMC1
9	31356840	C	A	0.2	NMC1
9	33444805	C	G	0.25	NMC1
9	35571008	A	T	0.583	NMC1
9	35904094	G	A	0.433	NMC1
9	36144396	C	T	0.56	NMC1
9	36885929	G	A	0.5	NMC1
9	36918696	A	T	0.219	NMC1
9	37619403	A	C	0.571	NMC1
9	38706464	A	T	0.485	NMC1
9	42926214	C	T	0.216	NMC1
9	43850493	C	A	0.121	NMC1
9	44116141	A	G	0.462	NMC1
9	68191929	T	G	0.636	NMC1
9	71106356	T	A	0.429	NMC1
9	73496867	A	T	0.194	NMC1
9	75288542	A	C	0.345	NMC1
9	76619311	T	C	0.4	NMC1
9	77960937	G	A	0.545	NMC1
9	78293055	A	C	0.326	NMC1
9	78383110	T	C	0.553	NMC1
9	79209054	T	C	0.32	NMC1
9	79711371	G	A	0.583	NMC1
9	79724124	C	T	0.531	NMC1
9	81237430	T	A	0.483	NMC1
9	82342204	A	C	0.63	NMC1
9	82631918	G	A	0.184	NMC1
9	83029388	A	C	0.381	NMC1
9	83343633	A	C	0.429	NMC1
9	83735166	G	C	0.48	NMC1
9	84159736	G	T	0.533	NMC1
9	88433292	C	A	0.652	NMC1
9	88547282	C	A	0.381	NMC1
9	90669763	A	G	0.52	NMC1
9	90831605	T	A	0.462	NMC1
9	93491260	T	A	0.486	NMC1
9	95189715	G	A	0.5	NMC1
9	98359818	C	T	0.229	NMC1
9	98444136	C	A	0.519	NMC1
9	99298119	G	C	0.423	NMC1
9	100673776	G	C	0.385	NMC1
9	104399532	G	A	0.481	NMC1
9	104747997	C	G	0.52	NMC1
9	104927623	T	G	0.432	NMC1
9	105942165	G	A	0.28	NMC1
9	105974775	G	T	0.556	NMC1
9	108875303	A	C	0.375	NMC1
9	109892897	G	A	0.4	NMC1
9	110524335	C	G	0.5	NMC1
9	113537236	G	A	0.346	NMC1
9	114046083	A	C	0.611	NMC1
9	114313371	C	G	0.583	NMC1
9	115223716	A	T	0.457	NMC1
9	115679310	G	C	0.526	NMC1
9	115882496	T	C	0.588	NMC1
9	116710556	C	A	0.452	NMC1
9	119093971	G	T	0.152	NMC1
9	119270909	G	A	0.556	NMC1
9	120669972	C	T	0.429	NMC1
9	120848570	A	T	0.444	NMC1
9	120938840	T	A	0.343	NMC1
9	121294880	A	G	0.5	NMC1
9	121467033	C	T	0.588	NMC1
9	121630827	C	G	0.5	NMC1
9	121656621	G	T	0.556	NMC1
9	121753782	A	C	0.379	NMC1
9	122148245	T	G	0.448	NMC1
9	122317117	A	C	0.533	NMC1
9	122872161	G	T	0.519	NMC1
9	125055528	A	T	0.515	NMC1
9	125437551	C	T	0.543	NMC1
9	127270723	T	A	0.481	NMC1
9	127322538	G	A	0.581	NMC1
9	130800349	G	A	0.533	NMC1
9	132807940	C	T	0.542	NMC1
9	133016259	C	T	0.222	NMC1
9	134701530	C	A	0.6	NMC1
9	134709454	A	G	0.333	NMC1
9	136049050	T	A	0.5	NMC1
9	136918062	T	C	0.118	NMC1
9	137387977	G	T	0.529	NMC1
9	137926535	C	A	0.217	NMC1
9	139646852	C	T	0.462	NMC1
10	1172384	G	A	0.5	NMC1
10	1556923	C	A	0.519	NMC1
10	1585179	C	T	0.72	NMC1
10	3022620	C	A	0.235	NMC1
10	3811741	G	A	0.464	NMC1
10	4289633	A	G	0.56	NMC1
10	5023428	T	G	0.5	NMC1
10	5549476	C	T	0.583	NMC1
10	7692924	A	C	0.357	NMC1
10	8758701	T	A	0.375	NMC1
10	8813765	T	G	0.6	NMC1
10	9185987	T	C	0.556	NMC1
10	9851662	A	G	0.548	NMC1
10	10569174	G	C	0.357	NMC1
10	13555710	G	C	0.613	NMC1
10	13614271	C	T	0.429	NMC1
10	14382156	C	G	0.448	NMC1
10	15306960	C	A	0.231	NMC1
10	15798769	C	T	0.514	NMC1
10	15935076	C	T	0.241	NMC1
10	16076783	A	G	0.421	NMC1
10	16981097	A	G	0.513	NMC1
10	19532141	C	A	0.394	NMC1
10	20730237	C	T	0.174	NMC1
10	22425967	C	A	0.278	NMC1
10	23196135	G	T	0.357	NMC1
10	25274954	G	A	0.636	NMC1
10	26269297	G	A	0.536	NMC1
10	27676938	T	C	0.209	NMC1
10	30543084	A	C	0.375	NMC1
10	31995156	C	T	0.63	NMC1
10	32081021	G	A	0.478	NMC1
10	32692029	C	A	0.75	NMC1
10	32769085	G	A	0.375	NMC1
10	34407935	C	T	0.481	NMC1
10	36022275	G	A	0.459	NMC1
10	37065722	C	T	0.5	NMC1
10	37238786	C	A	0.625	NMC1
10	37467806	C	A	0.152	NMC1
10	37516185	T	G	0.581	NMC1
10	42612273	G	A	0.476	NMC1
10	43127356	G	C	0.458	NMC1
10	43195175	G	T	0.457	NMC1
10	43368319	G	T	0.167	NMC1
10	44069109	C	T	0.517	NMC1
10	44863691	A	T	0.357	NMC1
10	46950659	A	G	0.235	NMC1
10	47033774	T	A	0.321	NMC1
10	47378609	T	C	0.194	NMC1
10	49593639	T	C	0.45	NMC1
10	50584322	T	C	0.394	NMC1
10	50584323	C	A	0.394	NMC1
10	51798374	T	A	0.485	NMC1
10	52207421	T	C	0.567	NMC1
10	54817081	G	T	0.52	NMC1
10	55908684	G	T	0.68	NMC1
10	55988758	T	A	0.463	NMC1
10	57104919	A	C	0.538	NMC1
10	57607388	A	T	0.641	NMC1
10	59134929	A	C	0.414	NMC1
10	61692638	G	C	0.5	NMC1
10	62451574	T	A	0.435	NMC1
10	62685714	C	T	0.438	NMC1
10	62817573	G	A	0.542	NMC1
10	64040391	C	A	0.259	NMC1
10	64550392	G	C	0.385	NMC1
10	65140572	T	A	0.5	NMC1
10	66263569	G	A	0.19	NMC1
10	66361895	C	T	0.421	NMC1
10	66361911	T	G	0.472	NMC1
10	66469370	C	G	0.176	NMC1
10	66968248	T	C	0.5	NMC1
[truncated: 4,959 more rows]
